# Supplementary material for: 4-Methyl­anilinium 4-hy­droxy­benzene­sulfonate
Source: Acta Crystallogr Sect E Struct Rep Online. 2013 Apr 13;69(Pt 5):o725. doi: 10.1107/S1600536813009410 (PMC3648257; doi:10.1107/S1600536813009410)
Supplement: Supplementary file 1 [file e-69-0o725-sup1.cif]

##############################################################################
#                                                                            #
# This CIF contains the data in a paper accepted for publication in          #
# Acta Crystallographica Section E. It conforms to the requirements of       #
# Notes for Authors for Acta Crystallographica Section E, and has been       #
# peer reviewed under the auspices of the IUCr Commission on Journals.       #
#                                                                            #
# Full details of the Crystallographic Information File format               #
# are given in the paper "The Crystallographic Information File (CIF):       #
# a New Standard Archive File for Crystallography" by S. R. Hall, F. H.      #
# Allen and I. D. Brown [Acta Cryst. (1991), A47, 655-685].                  #
#                                                                            #
# The current version of the core CIF dictionary is obtainable from          #
# ftp://ftp.iucr.org/pub/cif_core.dic.                                       #
#                                                                            #
# Software is freely available for graphical display of the structure(s)     #
# in this CIF. For information consult the CIF software page                 #
# http://www.iucr.org/resources/cif/software.                                #
#                                                                            #
# This file may be used for bona fide research purposes within the           #
# scientific community so long as proper attribution is given to the journal # 
# article from which it was obtained.                                        #
#                                                                            #
##############################################################################
data_I
_audit_creation_method     SHELXL-97
_chemical_name_systematic
;
4-Methylanilinium 4-hydroxybenzenesulfonate
;
_chemical_name_common     ?
_chemical_formula_moiety     'C7 H10 N +, C6 H5 O4 S -'
_chemical_formula_sum     'C13 H15 N O4 S'
_chemical_formula_iupac     'C7 H10 N +, C6 H5 O4 S -'
_chemical_formula_weight     281.32
_chemical_melting_point     ?
_symmetry_cell_setting     monoclinic
_symmetry_space_group_name_H-M     'P 21/c'
_symmetry_space_group_name_Hall     '-P 2ybc'
loop_
    _symmetry_equiv_pos_as_xyz
    'x, y, z'
    '-x, y+1/2, -z+1/2'
    '-x, -y, -z'
    'x, -y-1/2, z-1/2'
_cell_length_a     11.6450(2)
_cell_length_b     7.16700(10)
_cell_length_c     16.3080(3)
_cell_angle_alpha     90.00
_cell_angle_beta     107.6540(10)
_cell_angle_gamma     90.00
_cell_volume     1296.96(4)
_cell_formula_units_Z     4
_cell_measurement_reflns_used     5614
_cell_measurement_theta_min     2.842
_cell_measurement_theta_max     29.363
_cell_measurement_temperature     293(2)
_exptl_crystal_description     block
_exptl_crystal_colour     colourless
_exptl_crystal_size_max     0.30
_exptl_crystal_size_mid     0.30
_exptl_crystal_size_min     0.20
_exptl_crystal_density_diffrn     1.441
_exptl_crystal_density_meas     ?
_exptl_crystal_density_method     'not measured'
_exptl_crystal_F_000     592
_exptl_absorpt_coefficient_mu     0.259
_exptl_absorpt_correction_type     multi-scan
_exptl_absorpt_process_details     '(SADABS; Bruker, 2004)'
_exptl_absorpt_correction_T_min     0.9263
_exptl_absorpt_correction_T_max     0.9500
_exptl_special_details     ?
_diffrn_ambient_temperature     293(2)
_diffrn_radiation_type     MoK\a
_diffrn_radiation_wavelength     0.71073
_diffrn_radiation_source     'fine-focus sealed tube'
_diffrn_radiation_monochromator     graphite
_diffrn_measurement_device_type     'Bruker Kappa APEXII CCD'
_diffrn_measurement_method     '\w and \f scan'
_diffrn_detector_area_resol_mean     ?
_diffrn_reflns_number     11047
_diffrn_reflns_av_R_equivalents     0.0291
_diffrn_reflns_av_sigmaI/netI     0.0186
_diffrn_reflns_theta_min     2.62
_diffrn_reflns_theta_max     25.00
_diffrn_reflns_theta_full     25.00
_diffrn_measured_fraction_theta_max     0.999
_diffrn_measured_fraction_theta_full     0.999
_diffrn_reflns_limit_h_min     -13
_diffrn_reflns_limit_h_max     13
_diffrn_reflns_limit_k_min     -8
_diffrn_reflns_limit_k_max     8
_diffrn_reflns_limit_l_min     -19
_diffrn_reflns_limit_l_max     19
_diffrn_standards_number     ?
_diffrn_standards_interval_count     ?
_diffrn_standards_interval_time     ?
_diffrn_standards_decay_%     ?
_refine_special_details
;
Refinement of <i>F</i>^2^ against ALL reflections. The weighted <i>R</i>-factor
<i>wR</i> and goodness of fit <i>S</i> are based on <i>F</i>^2^, conventional
<i>R</i>-factors <i>R</i> are based on <i>F</i>, with <i>F</i> set to zero for
negative <i>F</i>^2^. The threshold expression of <i>F</i>^2^ >
\s(<i>F</i>^2^) is used only for calculating <i>R</i>-factors(gt) <i>etc</i>.
and is not relevant to the choice of reflections for refinement.
<i>R</i>-factors based on <i>F</i>^2^ are statistically about twice as large
as those based on <i>F</i>, and <i>R</i>- factors based on ALL data will be
even larger.
;
_reflns_number_total     2285
_reflns_number_gt     2045
_reflns_threshold_expression     I>2sigma(I)
_refine_ls_structure_factor_coef     Fsqd
_refine_ls_matrix_type     full
_refine_ls_R_factor_all     0.0347
_refine_ls_R_factor_gt     0.0304
_refine_ls_wR_factor_gt     0.0873
_refine_ls_wR_factor_ref     0.0907
_refine_ls_goodness_of_fit_ref     1.059
_refine_ls_restrained_S_all     1.059
_refine_ls_number_reflns     2285
_refine_ls_number_parameters     175
_refine_ls_number_restraints     0
_refine_ls_hydrogen_treatment     constr
_refine_ls_weighting_scheme     calc
_refine_ls_weighting_details
         'calc w=1/[\s^2^(Fo^2^)+(0.0467P)^2^+0.4532P] where P=(Fo^2^+2Fc^2^)/3'
_atom_sites_solution_hydrogens     geom
_atom_sites_solution_primary     direct
_atom_sites_solution_secondary     difmap
_refine_ls_shift/su_max     0.000
_refine_ls_shift/su_mean     0.000
_refine_diff_density_max     0.242
_refine_diff_density_min     -0.290
_refine_ls_extinction_method     'SHELXL97 (Sheldrick, 2008)'
_refine_ls_extinction_coef     0.0070(12)
_refine_ls_extinction_expression
                                  'Fc^*^=kFc[1+0.001xFc^2^\l^3^/sin(2\q)]^-1/4^'
loop_
    _atom_type_symbol
    _atom_type_description
    _atom_type_scat_dispersion_real
    _atom_type_scat_dispersion_imag
    _atom_type_scat_source
    'C' 'C' 0.0033 0.0016
                         'International Tables Vol C Tables 4.2.6.8 and 6.1.1.4'
    'H' 'H' 0.0000 0.0000
                         'International Tables Vol C Tables 4.2.6.8 and 6.1.1.4'
    'N' 'N' 0.0061 0.0033
                         'International Tables Vol C Tables 4.2.6.8 and 6.1.1.4'
    'O' 'O' 0.0106 0.0060
                         'International Tables Vol C Tables 4.2.6.8 and 6.1.1.4'
    'S' 'S' 0.1246 0.1234
                         'International Tables Vol C Tables 4.2.6.8 and 6.1.1.4'
_computing_data_collection     'APEX2 (Bruker, 2004)'
_computing_cell_refinement     'APEX2 and SAINT (Bruker, 2004)'
_computing_data_reduction     'SAINT and XPREP (Bruker, 2004)'
_computing_structure_solution     'SIR92 (Altomare <i>et al.</i>, 1993)'
_computing_structure_refinement     'SHELXL97 (Sheldrick, 2008)'
_computing_molecular_graphics     'ORTEP-3 for Windows (Farrugia, 2012)'
_computing_publication_material     'PLATON (Spek, 2009)'
loop_
    _atom_site_type_symbol
    _atom_site_label
    _atom_site_fract_x
    _atom_site_fract_y
    _atom_site_fract_z
    _atom_site_U_iso_or_equiv
    _atom_site_adp_type
    _atom_site_calc_flag
    _atom_site_refinement_flags
    _atom_site_occupancy
    _atom_site_symmetry_multiplicity
    _atom_site_disorder_assembly
    _atom_site_disorder_group
    C C1 0.65813(14) 0.2000(2) 0.30612(10) 0.0311(4) Uani d . 1 1 . .
    C C2 0.54731(14) 0.1192(2) 0.26762(10) 0.0375(4) Uani d . 1 1 . .
    H H2 0.5057 0.0616 0.3011 0.045 Uiso calc R 1 1 . .
    C C3 0.49842(14) 0.1242(2) 0.17924(10) 0.0391(4) Uani d . 1 1 . .
    H H3 0.4240 0.0688 0.1532 0.047 Uiso calc R 1 1 . .
    C C4 0.55951(14) 0.2109(2) 0.12920(10) 0.0328(4) Uani d . 1 1 . .
    C C5 0.67033(15) 0.2933(2) 0.16791(11) 0.0365(4) Uani d . 1 1 . .
    H H5 0.7116 0.3521 0.1345 0.044 Uiso calc R 1 1 . .
    C C6 0.71913(14) 0.2878(2) 0.25594(10) 0.0355(4) Uani d . 1 1 . .
    H H6 0.7935 0.3432 0.2820 0.043 Uiso calc R 1 1 . .
    C C7 0.91246(16) -0.3025(2) 0.27651(11) 0.0420(4) Uani d . 1 1 . .
    C C8 0.79646(16) -0.2324(3) 0.24420(12) 0.0455(4) Uani d . 1 1 . .
    H H8 0.7542 -0.2001 0.2822 0.055 Uiso calc R 1 1 . .
    C C9 0.74260(15) -0.2096(2) 0.15731(12) 0.0423(4) Uani d . 1 1 . .
    H H9 0.6646 -0.1628 0.1367 0.051 Uiso calc R 1 1 . .
    C C10 0.80527(14) -0.2568(2) 0.10108(11) 0.0353(4) Uani d . 1 1 . .
    C C11 0.92034(15) -0.3268(2) 0.13049(12) 0.0432(4) Uani d . 1 1 . .
    H H11 0.9623 -0.3581 0.0922 0.052 Uiso calc R 1 1 . .
    C C12 0.97244(15) -0.3499(3) 0.21799(12) 0.0450(4) Uani d . 1 1 . .
    H H12 1.0500 -0.3986 0.2382 0.054 Uiso calc R 1 1 . .
    C C13 0.9715(2) -0.3262(3) 0.37143(13) 0.0614(6) Uani d . 1 1 . .
    H H13A 0.9581 -0.2166 0.4011 0.092 Uiso calc R 1 1 . .
    H H13B 1.0565 -0.3446 0.3825 0.092 Uiso calc R 1 1 . .
    H H13C 0.9377 -0.4327 0.3914 0.092 Uiso calc R 1 1 . .
    N N1 0.74899(13) -0.2321(2) 0.00829(9) 0.0424(4) Uani d . 1 1 . .
    H H1A 0.7692 -0.1211 -0.0076 0.064 Uiso calc R 1 1 . .
    H H1B 0.6692 -0.2387 -0.0039 0.064 Uiso calc R 1 1 . .
    H H1C 0.7743 -0.3214 -0.0200 0.064 Uiso calc R 1 1 . .
    O O1 0.82148(11) 0.05029(17) 0.43307(7) 0.0458(3) Uani d . 1 1 . .
    O O2 0.77002(13) 0.37156(18) 0.44678(8) 0.0559(4) Uani d . 1 1 . .
    O O3 0.63246(11) 0.1221(2) 0.45415(8) 0.0526(4) Uani d . 1 1 . .
    O O4 0.50641(11) 0.21139(18) 0.04252(7) 0.0450(3) Uani d . 1 1 . .
    H H4 0.5499 0.2661 0.0192 0.068 Uiso calc R 1 1 . .
    S S1 0.72587(4) 0.18720(6) 0.41863(2) 0.03519(16) Uani d . 1 1 . .
loop_
    _atom_site_aniso_label
    _atom_site_aniso_U_11
    _atom_site_aniso_U_22
    _atom_site_aniso_U_33
    _atom_site_aniso_U_12
    _atom_site_aniso_U_13
    _atom_site_aniso_U_23
    C1 0.0357(8) 0.0251(8) 0.0341(8) 0.0030(6) 0.0128(7) -0.0003(6)
    C2 0.0401(9) 0.0344(9) 0.0402(9) -0.0053(7) 0.0156(7) 0.0051(7)
    C3 0.0354(8) 0.0381(9) 0.0416(9) -0.0091(7) 0.0084(7) 0.0018(7)
    C4 0.0377(8) 0.0283(8) 0.0332(8) 0.0027(6) 0.0119(7) -0.0009(6)
    C5 0.0384(9) 0.0356(9) 0.0404(9) -0.0032(7) 0.0193(7) 0.0013(7)
    C6 0.0329(8) 0.0336(9) 0.0405(9) -0.0048(7) 0.0119(7) -0.0026(7)
    C7 0.0459(9) 0.0283(9) 0.0484(10) -0.0016(7) 0.0093(8) -0.0028(7)
    C8 0.0492(10) 0.0398(10) 0.0502(10) 0.0040(8) 0.0192(8) -0.0065(8)
    C9 0.0358(9) 0.0345(9) 0.0548(11) 0.0065(7) 0.0108(8) -0.0039(8)
    C10 0.0376(8) 0.0243(8) 0.0429(9) -0.0023(7) 0.0105(7) -0.0014(7)
    C11 0.0404(9) 0.0381(9) 0.0542(11) 0.0022(7) 0.0191(8) -0.0033(8)
    C12 0.0349(9) 0.0372(9) 0.0589(11) 0.0045(7) 0.0079(8) 0.0003(8)
    C13 0.0728(14) 0.0525(12) 0.0495(12) 0.0006(10) 0.0045(10) -0.0017(9)
    N1 0.0475(8) 0.0328(8) 0.0455(8) -0.0036(6) 0.0119(7) 0.0014(6)
    O1 0.0507(7) 0.0420(7) 0.0437(7) 0.0128(6) 0.0126(5) 0.0063(5)
    O2 0.0760(9) 0.0356(7) 0.0452(7) -0.0002(7) 0.0020(6) -0.0077(6)
    O3 0.0587(8) 0.0666(9) 0.0394(7) 0.0015(7) 0.0252(6) 0.0000(6)
    O4 0.0464(7) 0.0555(8) 0.0325(6) -0.0069(6) 0.0110(5) -0.0001(5)
    S1 0.0436(3) 0.0304(2) 0.0315(2) 0.00412(16) 0.01122(17) -0.00084(15)
_geom_special_details
;
All e.s.d.'s (except the e.s.d. in the dihedral angle between two l.s. planes)
are estimated using the full covariance matrix. The cell e.s.d.'s are taken
into account individually in the estimation of e.s.d.'s in distances, angles
and torsion angles; correlations between e.s.d.'s in cell parameters are only
used when they are defined by crystal symmetry. An approximate (isotropic)
treatment of cell e.s.d.'s is used for estimating e.s.d.'s involving l.s.
planes.
;
loop_
    _geom_bond_atom_site_label_1
    _geom_bond_atom_site_label_2
    _geom_bond_site_symmetry_2
    _geom_bond_distance
    _geom_bond_publ_flag
    C1 C2 . 1.380(2) ?
    C1 C6 . 1.386(2) ?
    C1 S1 . 1.7662(16) ?
    C2 C3 . 1.380(2) ?
    C2 H2 . 0.9300 ?
    C3 C4 . 1.382(2) ?
    C3 H3 . 0.9300 ?
    C4 O4 . 1.3603(19) ?
    C4 C5 . 1.385(2) ?
    C5 C6 . 1.375(2) ?
    C5 H5 . 0.9300 ?
    C6 H6 . 0.9300 ?
    C7 C12 . 1.385(3) ?
    C7 C8 . 1.387(2) ?
    C7 C13 . 1.501(3) ?
    C8 C9 . 1.374(3) ?
    C8 H8 . 0.9300 ?
    C9 C10 . 1.376(2) ?
    C9 H9 . 0.9300 ?
    C10 C11 . 1.374(2) ?
    C10 N1 . 1.466(2) ?
    C11 C12 . 1.381(3) ?
    C11 H11 . 0.9300 ?
    C12 H12 . 0.9300 ?
    C13 H13A . 0.9600 ?
    C13 H13B . 0.9600 ?
    C13 H13C . 0.9600 ?
    N1 H1A . 0.8900 ?
    N1 H1B . 0.8900 ?
    N1 H1C . 0.8900 ?
    O1 S1 . 1.4487(12) ?
    O2 S1 . 1.4414(13) ?
    O3 S1 . 1.4556(13) ?
    O4 H4 . 0.8200 ?
loop_
    _geom_angle_atom_site_label_1
    _geom_angle_atom_site_label_2
    _geom_angle_atom_site_label_3
    _geom_angle_site_symmetry_1
    _geom_angle_site_symmetry_3
    _geom_angle
    _geom_angle_publ_flag
    C2 C1 C6 . . 119.85(15) ?
    C2 C1 S1 . . 120.82(12) ?
    C6 C1 S1 . . 119.30(12) ?
    C1 C2 C3 . . 119.81(15) ?
    C1 C2 H2 . . 120.1 ?
    C3 C2 H2 . . 120.1 ?
    C2 C3 C4 . . 120.32(15) ?
    C2 C3 H3 . . 119.8 ?
    C4 C3 H3 . . 119.8 ?
    O4 C4 C3 . . 117.48(14) ?
    O4 C4 C5 . . 122.66(14) ?
    C3 C4 C5 . . 119.85(15) ?
    C6 C5 C4 . . 119.78(15) ?
    C6 C5 H5 . . 120.1 ?
    C4 C5 H5 . . 120.1 ?
    C5 C6 C1 . . 120.38(14) ?
    C5 C6 H6 . . 119.8 ?
    C1 C6 H6 . . 119.8 ?
    C12 C7 C8 . . 117.63(17) ?
    C12 C7 C13 . . 120.91(17) ?
    C8 C7 C13 . . 121.46(17) ?
    C9 C8 C7 . . 121.47(17) ?
    C9 C8 H8 . . 119.3 ?
    C7 C8 H8 . . 119.3 ?
    C8 C9 C10 . . 119.31(16) ?
    C8 C9 H9 . . 120.3 ?
    C10 C9 H9 . . 120.3 ?
    C11 C10 C9 . . 121.02(16) ?
    C11 C10 N1 . . 119.19(15) ?
    C9 C10 N1 . . 119.79(15) ?
    C10 C11 C12 . . 118.74(16) ?
    C10 C11 H11 . . 120.6 ?
    C12 C11 H11 . . 120.6 ?
    C11 C12 C7 . . 121.83(16) ?
    C11 C12 H12 . . 119.1 ?
    C7 C12 H12 . . 119.1 ?
    C7 C13 H13A . . 109.5 ?
    C7 C13 H13B . . 109.5 ?
    H13A C13 H13B . . 109.5 ?
    C7 C13 H13C . . 109.5 ?
    H13A C13 H13C . . 109.5 ?
    H13B C13 H13C . . 109.5 ?
    C10 N1 H1A . . 109.5 ?
    C10 N1 H1B . . 109.5 ?
    H1A N1 H1B . . 109.5 ?
    C10 N1 H1C . . 109.5 ?
    H1A N1 H1C . . 109.5 ?
    H1B N1 H1C . . 109.5 ?
    C4 O4 H4 . . 109.5 ?
    O2 S1 O1 . . 112.76(8) ?
    O2 S1 O3 . . 113.86(8) ?
    O1 S1 O3 . . 110.38(8) ?
    O2 S1 C1 . . 106.67(7) ?
    O1 S1 C1 . . 106.46(7) ?
    O3 S1 C1 . . 106.13(7) ?
loop_
    _geom_torsion_atom_site_label_1
    _geom_torsion_atom_site_label_2
    _geom_torsion_atom_site_label_3
    _geom_torsion_atom_site_label_4
    _geom_torsion_site_symmetry_1
    _geom_torsion_site_symmetry_2
    _geom_torsion_site_symmetry_3
    _geom_torsion_site_symmetry_4
    _geom_torsion
    _geom_torsion_publ_flag
    C6 C1 C2 C3 . . . . 0.8(2) ?
    S1 C1 C2 C3 . . . . -177.26(13) ?
    C1 C2 C3 C4 . . . . -0.5(2) ?
    C2 C3 C4 O4 . . . . -179.85(15) ?
    C2 C3 C4 C5 . . . . 0.0(2) ?
    O4 C4 C5 C6 . . . . -179.95(14) ?
    C3 C4 C5 C6 . . . . 0.2(2) ?
    C4 C5 C6 C1 . . . . 0.1(2) ?
    C2 C1 C6 C5 . . . . -0.6(2) ?
    S1 C1 C6 C5 . . . . 177.49(12) ?
    C12 C7 C8 C9 . . . . -0.3(3) ?
    C13 C7 C8 C9 . . . . 179.63(17) ?
    C7 C8 C9 C10 . . . . -0.2(3) ?
    C8 C9 C10 C11 . . . . 0.3(3) ?
    C8 C9 C10 N1 . . . . -179.65(15) ?
    C9 C10 C11 C12 . . . . 0.2(3) ?
    N1 C10 C11 C12 . . . . -179.88(15) ?
    C10 C11 C12 C7 . . . . -0.7(3) ?
    C8 C7 C12 C11 . . . . 0.8(3) ?
    C13 C7 C12 C11 . . . . -179.14(17) ?
    C2 C1 S1 O2 . . . . -134.51(14) ?
    C6 C1 S1 O2 . . . . 47.42(14) ?
    C2 C1 S1 O1 . . . . 104.85(14) ?
    C6 C1 S1 O1 . . . . -73.21(14) ?
    C2 C1 S1 O3 . . . . -12.76(15) ?
    C6 C1 S1 O3 . . . . 169.17(13) ?
loop_
    _geom_hbond_atom_site_label_D
    _geom_hbond_atom_site_label_H
    _geom_hbond_atom_site_label_A
    _geom_hbond_site_symmetry_A
    _geom_hbond_distance_DH
    _geom_hbond_distance_HA
    _geom_hbond_distance_DA
    _geom_hbond_angle_DHA
    N1 H1C O1 4 0.89 1.96 2.8367(19) 169.0
    N1 H1B O4 3_655 0.89 1.96 2.839(2) 169.5
    N1 H1A O2 4_565 0.89 1.94 2.8091(19) 165.7
    O4 H4 O3 4_565 0.82 1.82 2.6343(17) 172.5
data_global
_journal_date_recd_electronic     2013-03-08
_journal_date_accepted     2013-04-07
_journal_name_full     'Acta Crystallographica, Section E'
_journal_year     2013
_journal_volume     69
_journal_issue      5
_journal_page_first     o725
_journal_page_last     o725
_journal_paper_category     QO
_journal_paper_doi     10.1107/S1600536813009410
_journal_coeditor_code     LR2102
_publ_contact_author_name     'G. Usha'
_publ_contact_author_address
;
PG and Research Department of Physics
Queen Mary's College
Chennai-4
Tamilnadu
India
;
_publ_contact_author_email     'guqmc@yahoo.com'
_publ_contact_author_fax     ?
_publ_contact_author_phone     '9150761514'
_publ_section_title
;
4-Methylanilinium 4-hydroxybenzenesulfonate
;
loop_
    _publ_author_name
    _publ_author_address
    'Jovita, J. V.'
;PG and Research Department of Physics
Queen Mary's College
Chennai-4
Tamilnadu
India
;
    'Sathya, S.'
;PG and Research Department of Physics
Queen Mary's College
Chennai-4
Tamilnadu
India
;
    'Usha, G.'
;PG and Research Department of Physics
Queen Mary's College
Chennai-4
Tamilnadu
India
;
    'Vasanthi, R.'
;PG and Research Department of Physics
Queen Mary's College
Chennai-4
Tamilnadu
India
;
    'Sagayaraj, P.'
;Department of Physics
Loyola college
Chennai-34
Tamilnadu
India
;
