# Supplementary material for: 4-Methyl­anilinium 4-hy­droxy­benzene­sulfonate
Source: Acta Crystallogr Sect E Struct Rep Online. 2013 Apr 13;69(Pt 5):o725. doi: 10.1107/S1600536813009410 (PMC3648257; doi:10.1107/S1600536813009410)
Supplement: Supplementary file 2 [file e-69-0o725-Isup2.hkl]

#
# h,k,l, Fc-squared, Fo-squared, sigma(Fo-squared) and status flag
#
data_I
_shelx_title ' BOOPATHIPTPSa in P2(1)/c'
_shelx_refln_list_code          4
_shelx_F_calc_maximum      211.06
_exptl_crystal_F_000       592.00
_reflns_d_resolution_high  0.8409
 
loop_
 _symmetry_equiv_pos_as_xyz
 'x, y, z'
 '-x, y+1/2, -z+1/2'
 '-x, -y, -z'
 'x, -y-1/2, z-1/2'
 
_cell_length_a    11.6450
_cell_length_b     7.1670
_cell_length_c    16.3080
_cell_angle_alpha  90.000
_cell_angle_beta  107.654
_cell_angle_gamma  90.000
 
_shelx_F_squared_multiplier     1.000
 
loop_
 _refln_index_h
 _refln_index_k
 _refln_index_l
 _refln_F_squared_calc
 _refln_F_squared_meas
 _refln_F_squared_sigma
 _refln_observed_status
   2   0   0     5804.27     5732.71     61.89 o
   3   0   0        2.01        0.60      0.33 o
   4   0   0    14358.53    14260.37    219.16 o
   5   0   0      611.35      584.54      9.25 o
   6   0   0       51.64       44.33      2.04 o
   7   0   0      427.69      441.65      8.75 o
   8   0   0       64.87       52.07      3.02 o
   9   0   0      348.24      329.52      7.62 o
  10   0   0        9.41        8.92      1.84 o
  11   0   0      480.93      472.07     10.60 o
  12   0   0       44.18       52.39      4.95 o
  13   0   0      325.32      314.80     10.91 o
   1   1   0     1991.38     2193.75     17.65 o
   2   1   0    19677.47    19801.71    432.27 o
   3   1   0      358.88      344.13      3.24 o
   4   1   0        3.25        5.89      0.58 o
   5   1   0      321.68      383.88      4.79 o
   6   1   0     2867.96     2940.94     32.67 o
   7   1   0       49.33       69.23      2.47 o
   8   1   0       82.04       86.19      2.33 o
   9   1   0       83.10       80.47      2.42 o
  10   1   0      139.17      145.20      3.45 o
  11   1   0       20.41       18.65      1.71 o
  12   1   0       47.33       56.93      2.60 o
  13   1   0      114.49       95.27      4.68 o
   0   2   0    44548.20    38892.28    786.57 o
   1   2   0      369.21      378.76      3.50 o
   2   2   0     3029.88     2914.97     24.62 o
   3   2   0      750.49      818.47      9.26 o
   4   2   0     4590.63     4414.88     48.03 o
   5   2   0     1388.46     1431.17     18.10 o
   6   2   0      487.82      458.26      6.30 o
   7   2   0        1.60        2.84      0.82 o
   8   2   0       71.18       63.37      2.10 o
   9   2   0       27.38       29.68      1.71 o
  10   2   0        2.69        2.85      1.15 o
  11   2   0      124.29      116.51      4.04 o
  12   2   0       21.77       23.55      2.19 o
   1   3   0     2291.48     2392.39     24.50 o
   2   3   0     1759.08     1898.06     19.68 o
   3   3   0      260.11      281.00      4.11 o
   4   3   0     1522.02     1631.69     18.69 o
   5   3   0        6.44       12.27      1.06 o
   6   3   0      996.51     1037.42     13.91 o
   7   3   0       18.39       21.34      1.38 o
   8   3   0      177.58      180.31      3.71 o
   9   3   0        6.42        2.97      1.56 o
  10   3   0       21.39       17.22      1.63 o
  11   3   0        1.84        1.79      1.28 o
  12   3   0        0.90        1.64      1.52 o
   0   4   0        7.15       11.79      1.29 o
   1   4   0        0.22        0.24      0.68 o
   2   4   0     1251.97     1280.76     16.47 o
   3   4   0      192.76      174.23      3.56 o
   4   4   0       25.43       29.32      1.50 o
   5   4   0        2.14        0.87      1.05 o
   6   4   0        4.98        5.92      1.02 o
   7   4   0       12.82       15.14      1.46 o
   8   4   0       71.82       71.78      3.12 o
   9   4   0        0.04       -0.45      1.16 o
  10   4   0        9.71       10.76      1.51 o
  11   4   0       19.58       15.92      1.99 o
   1   5   0      634.76      605.05      8.86 o
   2   5   0      142.41      147.99      3.40 o
   3   5   0      873.73      879.70     12.24 o
   4   5   0       83.13       82.49      2.63 o
   5   5   0       66.76       58.13      2.30 o
   6   5   0        2.95        4.71      1.24 o
   7   5   0      178.00      172.82      4.18 o
   8   5   0       30.27       31.77      1.88 o
   9   5   0        1.47        1.14      1.19 o
  10   5   0       16.07       11.80      1.94 o
   0   6   0      149.72      143.19      7.57 o
   1   6   0       74.02       74.39      2.61 o
   2   6   0       18.90       18.08      1.62 o
   3   6   0      511.68      485.87      9.81 o
   4   6   0       35.20       35.59      2.04 o
   5   6   0      236.71      238.51      5.06 o
   6   6   0       45.64       48.03      2.38 o
   7   6   0       50.20       64.44      2.77 o
   8   6   0       11.49        8.06      1.85 o
   9   6   0       27.00       28.02      2.85 o
   1   7   0      441.45      424.65      9.10 o
   2   7   0       26.36       25.82      1.99 o
   3   7   0      685.68      680.59     10.69 o
   4   7   0        1.84       -0.33      1.29 o
   5   7   0        0.78       -0.89      1.34 o
   6   7   0       31.72       44.50      2.91 o
   7   7   0        1.11        0.03      1.62 o
   0   8   0      140.66      137.80      9.80 o
   1   8   0       11.15        5.70      2.80 o
   2   8   0       62.81       62.57      4.90 o
   3   8   0      198.23      193.27      6.58 o
   4   8   0        0.22        1.74      2.14 o
 -13   1   1       25.22       29.64      2.52 o
 -12   1   1        1.41        1.56      1.24 o
 -11   1   1       86.69       92.67      2.96 o
 -10   1   1       60.01       59.92      3.06 o
  -9   1   1       69.68       69.04      2.27 o
  -8   1   1       72.51       77.09      2.21 o
  -7   1   1       92.19       83.59      2.12 o
  -6   1   1        1.21        1.94      0.61 o
  -5   1   1        0.68        1.00      0.49 o
  -4   1   1     3554.28     3874.88     31.11 o
  -3   1   1       72.18       72.38      1.04 o
  -2   1   1     2919.21     2899.17     24.42 o
  -1   1   1      389.70      413.72      3.55 o
   0   1   1      850.98      860.72      7.41 o
   1   1   1       92.41       84.65      0.95 o
   2   1   1        0.97        1.50      0.35 o
   3   1   1      554.76      523.00      4.66 o
   4   1   1       22.29       22.66      0.77 o
   5   1   1      105.80      103.74      2.24 o
   6   1   1      409.16      416.65      5.76 o
   7   1   1       13.89        9.07      0.93 o
   8   1   1       30.33       30.47      1.51 o
   9   1   1      160.18      161.80      4.11 o
  10   1   1       33.99       37.13      1.94 o
  11   1   1      218.74      215.44      4.82 o
  12   1   1       21.66       19.18      2.44 o
 -13   2   1        5.65        4.55      1.92 o
 -12   2   1       85.75       86.82      3.07 o
 -11   2   1       56.55       57.74      2.46 o
 -10   2   1      161.62      150.26      3.60 o
  -9   2   1      202.35      209.40      4.12 o
  -8   2   1      354.80      353.48      5.57 o
  -7   2   1        0.67        0.29      0.74 o
  -6   2   1      169.67      149.52      2.86 o
  -5   2   1        8.57       11.18      0.86 o
  -4   2   1      105.01      124.74      2.13 o
  -3   2   1      134.45      105.06      1.52 o
  -2   2   1    13553.46    13890.07    127.01 o
  -1   2   1     2334.78     2286.19     18.51 o
   0   2   1     8695.75     8845.73     67.02 o
   1   2   1     2212.09     2155.53     16.72 o
   2   2   1     1538.36     1660.89     14.30 o
   3   2   1      127.08      100.68      2.76 o
   4   2   1      947.67      960.49     10.47 o
   5   2   1      720.23      819.27      9.27 o
   6   2   1        1.99        1.85      0.71 o
   7   2   1       20.00       20.64      1.26 o
   8   2   1      277.35      261.92      4.55 o
   9   2   1        0.62        0.61      0.95 o
  10   2   1      194.02      197.80      4.20 o
  11   2   1       37.52       47.91      2.34 o
  12   2   1       94.76       97.04      3.71 o
 -12   3   1        0.05        0.65      1.41 o
 -11   3   1       35.19       41.58      2.24 o
 -10   3   1       50.44       48.57      2.24 o
  -9   3   1        0.96        2.07      1.06 o
  -8   3   1        0.10        0.45      0.90 o
  -7   3   1       36.94       39.27      1.68 o
  -6   3   1      853.75      828.68     11.44 o
  -5   3   1      305.76      336.81      5.44 o
  -4   3   1     1493.34     1704.34     19.45 o
  -3   3   1      762.51      814.74      9.83 o
  -2   3   1     4045.00     4056.62     38.29 o
  -1   3   1       41.78       36.84      1.09 o
   0   3   1        0.98        0.57      0.39 o
   1   3   1       47.21       43.85      1.12 o
   2   3   1      224.92      294.98      4.15 o
   3   3   1     4287.99     4542.71     43.22 o
   4   3   1        2.26        3.46      0.69 o
   5   3   1      356.67      335.02      5.43 o
   6   3   1       30.01       49.99      2.64 o
   7   3   1      438.09      438.25      6.47 o
   8   3   1        0.82        1.54      0.94 o
   9   3   1      261.29      250.93      5.12 o
  10   3   1        9.81       13.33      1.91 o
  11   3   1      278.72      255.04      5.80 o
  12   3   1       56.91       64.26      4.07 o
 -11   4   1       44.64       41.95      2.91 o
 -10   4   1       12.89       12.10      1.54 o
  -9   4   1      106.17      108.90      3.11 o
  -8   4   1      153.70      164.53      3.68 o
  -7   4   1      221.38      209.39      6.01 o
  -6   4   1       45.56       41.82      1.73 o
  -5   4   1      687.85      693.84     11.14 o
  -4   4   1     1026.62     1050.38     14.00 o
  -3   4   1     2272.96     2194.02     27.22 o
  -2   4   1     2195.22     2237.88     27.64 o
  -1   4   1      132.07      136.29      2.88 o
   0   4   1      415.15      434.28      5.90 o
   1   4   1     1240.94     1209.24     15.56 o
   2   4   1        4.19        7.01      0.97 o
   3   4   1      410.41      357.18      5.70 o
   4   4   1     1020.22     1060.52     13.84 o
   5   4   1       18.86       10.51      1.07 o
   6   4   1      492.51      492.17      7.08 o
   7   4   1      235.28      215.49      4.53 o
   8   4   1      187.43      183.79      3.93 o
   9   4   1       78.61       58.03      3.20 o
  10   4   1       23.56       23.09      2.10 o
  11   4   1       20.83       25.29      2.29 o
 -10   5   1        9.32       10.01      1.62 o
  -9   5   1        5.03        2.03      1.12 o
  -8   5   1        5.33        5.40      1.39 o
  -7   5   1        0.07        0.73      1.12 o
  -6   5   1       49.00       53.42      2.32 o
  -5   5   1       18.78       26.90      1.76 o
  -4   5   1        1.04        1.16      1.27 o
  -3   5   1      136.22      130.90      3.20 o
  -2   5   1     1492.82     1493.17     19.35 o
  -1   5   1      345.16      338.07      5.70 o
   0   5   1       84.28       79.66      1.84 o
   1   5   1        5.08        5.58      1.03 o
   2   5   1      411.72      401.26      6.49 o
   3   5   1     1028.99     1091.43     14.73 o
   4   5   1      257.25      256.75      4.89 o
   5   5   1      166.66      158.42      3.73 o
   6   5   1       46.50       39.70      2.05 o
   7   5   1      119.75      133.88      3.29 o
   8   5   1       48.15       50.70      2.45 o
   9   5   1      121.40      120.49      3.50 o
  10   5   1        3.12        1.81      1.38 o
  -9   6   1        1.39       -0.40      1.47 o
  -8   6   1       98.63      103.32      3.49 o
  -7   6   1       25.83       24.85      2.00 o
  -6   6   1       11.11        7.85      1.45 o
  -5   6   1       93.68       87.56      3.40 o
  -4   6   1      255.51      245.10      5.06 o
  -3   6   1      698.60      694.26     10.44 o
  -2   6   1       69.95       69.47      2.61 o
  -1   6   1      423.98      411.17      6.94 o
   0   6   1        0.46       -1.09      1.14 o
   1   6   1     1124.96     1108.24     15.20 o
   2   6   1        4.75        2.77      1.20 o
   3   6   1      719.42      661.41     10.04 o
   4   6   1        1.52        0.62      1.12 o
   5   6   1       98.94       92.55      3.03 o
   6   6   1       60.65       59.13      2.58 o
   7   6   1       51.39       48.51      2.86 o
   8   6   1       10.70       13.83      2.06 o
   9   6   1       24.85       20.20      2.20 o
  -7   7   1        2.26        3.85      1.95 o
  -6   7   1       70.02       60.22      3.24 o
  -5   7   1       54.19       56.55      2.73 o
  -4   7   1       20.40       21.92      1.94 o
  -3   7   1        4.80        3.11      1.37 o
  -2   7   1      126.56      132.80      3.78 o
  -1   7   1      126.12      119.04      5.92 o
   0   7   1        3.62        2.68      1.38 o
   1   7   1        1.51        2.58      1.50 o
   2   7   1      135.70      124.93      3.58 o
   3   7   1       21.84       19.38      1.80 o
   4   7   1       14.70       15.03      1.95 o
   5   7   1       16.92       11.02      1.94 o
   6   7   1        1.59        1.81      1.70 o
   7   7   1        1.05        3.06      1.79 o
  -4   8   1      149.30      142.39      5.72 o
  -3   8   1        1.96        2.72      2.12 o
  -2   8   1       38.26       37.47      3.30 o
  -1   8   1       92.71       88.47      5.75 o
   0   8   1       32.54       30.21      3.00 o
   1   8   1        7.84        9.40      2.27 o
   2   8   1       27.91       28.13      3.05 o
   3   8   1       74.17       65.91      4.48 o
   4   8   1        0.07        1.22      1.71 o
 -13   0   2       23.07       25.36      2.87 o
 -12   0   2       94.13      104.92      4.61 o
 -11   0   2       59.45       60.68      3.39 o
 -10   0   2      290.09      291.70      7.75 o
  -9   0   2       74.79       73.53      3.21 o
  -8   0   2     2273.32     2368.30     38.14 o
  -7   0   2      253.36      246.12      5.61 o
  -6   0   2       34.52       36.17      1.83 o
  -5   0   2      183.27      165.51      3.65 o
  -4   0   2      986.28      829.84      9.69 o
  -3   0   2     4380.57     4458.23     48.07 o
  -2   0   2     6615.24     6467.81     74.94 o
  -1   0   2      268.28      299.07      4.93 o
   0   0   2        1.24        8.57      1.19 o
   1   0   2     4430.88     4545.51     54.34 o
   2   0   2     3314.24     3212.10     34.73 o
   3   0   2       72.78       60.95      1.25 o
   4   0   2       57.00       61.57      2.13 o
   5   0   2      195.04      286.56      5.02 o
   6   0   2       71.19       62.28      2.39 o
   7   0   2       52.31       65.49      2.67 o
   8   0   2        4.52        4.39      1.21 o
   9   0   2      739.09      705.66     13.52 o
  10   0   2      115.07      105.21      4.20 o
  11   0   2        8.58        4.84      2.07 o
  12   0   2       15.16       19.93      3.30 o
 -13   1   2       44.34       42.47      2.63 o
 -12   1   2       38.43       38.86      2.17 o
 -11   1   2      120.04      117.22      3.23 o
 -10   1   2       25.22       27.73      1.90 o
  -9   1   2      286.83      285.90      4.90 o
  -8   1   2        6.13        2.88      0.88 o
  -7   1   2      213.19      193.45      3.42 o
  -6   1   2     2338.05     2484.46     27.77 o
  -5   1   2       39.44       29.02      1.20 o
  -4   1   2      412.86      384.24      3.67 o
  -3   1   2       60.12       57.99      0.91 o
  -2   1   2    27551.02    27971.64    480.31 o
  -1   1   2      216.44      171.23      1.82 o
   0   1   2     4175.50     4373.33     31.31 o
   1   1   2     2534.22     2746.00     23.23 o
   2   1   2     6109.43     6132.73     51.03 o
   3   1   2      629.71      630.99      5.52 o
   4   1   2       73.64       50.94      1.13 o
   5   1   2      282.65      311.94      3.84 o
   6   1   2      167.10      133.95      2.41 o
   7   1   2        4.21        5.69      0.84 o
   8   1   2      105.98       99.12      2.53 o
   9   1   2      192.85      180.88      3.75 o
  10   1   2      124.56      132.50      3.32 o
  11   1   2      657.17      654.25     10.94 o
  12   1   2        0.00        0.14      2.10 o
 -13   2   2       14.41       14.62      1.80 o
 -12   2   2        7.62        8.74      1.53 o
 -11   2   2        0.28       -0.23      1.06 o
 -10   2   2       63.02       65.43      2.41 o
  -9   2   2        0.12        1.31      0.96 o
  -8   2   2     1178.15     1195.43     16.02 o
  -7   2   2      137.72      129.84      2.79 o
  -6   2   2      472.88      506.78      6.80 o
  -5   2   2      128.60      137.69      2.54 o
  -4   2   2     5648.82     5712.09     61.83 o
  -3   2   2     1035.14      968.77      8.27 o
  -2   2   2       16.90       21.66      0.90 o
  -1   2   2     3701.06     3995.26     30.72 o
   0   2   2      237.84      318.59      2.74 o
   1   2   2      132.12      113.27      1.29 o
   2   2   2      866.90      989.02      8.38 o
   3   2   2        0.08        2.85      0.47 o
   4   2   2       12.06       25.23      0.93 o
   5   2   2      341.82      275.01      3.83 o
   6   2   2        3.49        3.43      1.03 o
   7   2   2      364.11      349.53      5.35 o
   8   2   2       17.58       17.16      1.33 o
   9   2   2      321.32      285.68      5.05 o
  10   2   2        2.75        3.84      1.22 o
  11   2   2       45.37       43.91      2.59 o
  12   2   2        0.01        2.24      2.43 o
 -12   3   2        1.39        1.09      1.27 o
 -11   3   2        0.00        1.45      1.21 o
 -10   3   2       28.25       31.09      1.90 o
  -9   3   2       14.62       13.68      1.41 o
  -8   3   2      139.02      141.31      3.25 o
  -7   3   2        2.45        3.00      0.94 o
  -6   3   2        8.26        8.10      1.07 o
  -5   3   2      676.72      661.12      8.44 o
  -4   3   2      648.41      636.00      9.81 o
  -3   3   2      189.36      208.20      3.28 o
  -2   3   2     1494.23     1500.26     14.82 o
  -1   3   2     1559.91     1618.96     16.89 o
   0   3   2       63.46       66.08      1.23 o
   1   3   2      550.61      620.25      6.56 o
   2   3   2      132.40      140.49      2.45 o
   3   3   2      484.24      560.06      6.16 o
   4   3   2       55.23       54.88      1.63 o
   5   3   2       20.22       29.49      1.43 o
   6   3   2      428.32      413.65      6.03 o
   7   3   2       12.87       14.94      1.24 o
   8   3   2        6.37        5.96      1.13 o
   9   3   2      177.57      160.87      3.70 o
  10   3   2        0.73        2.64      1.40 o
  11   3   2       46.29       53.62      4.03 o
 -12   4   2        1.17        5.20      1.74 o
 -11   4   2        8.26        7.49      1.50 o
 -10   4   2        6.70        5.90      1.34 o
  -9   4   2       19.85       21.82      1.69 o
  -8   4   2       30.91       33.74      1.68 o
  -7   4   2       12.54       12.83      1.33 o
  -6   4   2       14.26       11.94      1.60 o
  -5   4   2      190.01      194.11      3.96 o
  -4   4   2     1140.82     1148.72     13.81 o
  -3   4   2       83.17       88.65      2.39 o
  -2   4   2     1936.77     1870.82     23.35 o
  -1   4   2      922.01      977.80     11.74 o
   0   4   2        2.54        2.15      0.62 o
   1   4   2      263.03      271.64      4.12 o
   2   4   2      540.80      588.92      7.61 o
   3   4   2      584.11      600.47      8.60 o
   4   4   2       14.27       14.42      0.96 o
   5   4   2        2.49        2.88      1.01 o
   6   4   2       77.56       86.17      2.67 o
   7   4   2       18.68       18.00      1.64 o
   8   4   2        4.51        3.66      1.12 o
   9   4   2        4.88        3.09      1.36 o
  10   4   2        0.55       -0.34      1.34 o
  11   4   2        2.71        1.06      1.68 o
 -11   5   2        0.35        1.74      1.40 o
 -10   5   2       20.76       16.42      1.83 o
  -9   5   2       36.70       36.56      1.92 o
  -8   5   2        9.29       11.19      1.60 o
  -7   5   2      169.35      166.62      4.09 o
  -6   5   2      211.79      210.93      4.59 o
  -5   5   2      512.09      522.98      8.27 o
  -4   5   2      280.76      265.32      5.02 o
  -3   5   2      633.85      642.61      9.44 o
  -2   5   2       74.34       74.29      2.36 o
  -1   5   2      410.50      403.54      6.50 o
   0   5   2       30.88       32.89      1.63 o
   1   5   2       50.40       56.03      2.01 o
   2   5   2       39.72       36.54      1.73 o
   3   5   2       36.75       37.77      1.78 o
   4   5   2      256.74      265.23      6.02 o
   5   5   2        0.00        1.16      1.03 o
   6   5   2      131.76      127.17      3.44 o
   7   5   2        9.92       10.90      1.57 o
   8   5   2       58.09       56.75      3.27 o
   9   5   2       75.87       59.54      2.65 o
  10   5   2        6.64        3.18      1.49 o
  -9   6   2        4.96        5.36      1.69 o
  -8   6   2       23.96       22.38      2.04 o
  -7   6   2       27.19       36.67      3.06 o
  -6   6   2       68.28       87.26      3.05 o
  -5   6   2       10.29       13.79      1.63 o
  -4   6   2       26.88       39.06      2.16 o
  -3   6   2      279.93      282.78      5.51 o
  -2   6   2      163.97      154.57      3.78 o
  -1   6   2       89.15       91.41      2.87 o
   0   6   2        3.24        4.70      1.41 o
   1   6   2      443.08      439.25      7.26 o
   2   6   2       11.08       11.72      1.45 o
   3   6   2      210.60      206.34      4.48 o
   4   6   2        9.47        6.72      1.36 o
   5   6   2      103.14      119.84      4.06 o
   6   6   2        0.06        1.22      1.33 o
   7   6   2       22.82       24.62      2.34 o
   8   6   2       53.40       63.79      3.35 o
  -7   7   2       54.14       63.26      4.12 o
  -6   7   2       12.83       14.99      2.25 o
  -5   7   2      675.03      688.02     10.98 o
  -4   7   2       33.05       43.87      2.48 o
  -3   7   2       59.70       65.98      3.00 o
  -2   7   2      151.59      159.72      4.11 o
  -1   7   2      129.36      121.42      3.93 o
   0   7   2      101.62       95.85      3.54 o
   1   7   2       33.57       36.67      2.38 o
   2   7   2       32.30       36.21      2.45 o
   3   7   2        1.40        0.61      1.46 o
   4   7   2       59.23       65.09      3.16 o
   5   7   2        2.33        3.88      1.62 o
   6   7   2      167.45      173.13      5.28 o
  -4   8   2      131.03      140.88      5.76 o
  -3   8   2      233.77      221.02      6.11 o
  -2   8   2       14.86       16.38      2.32 o
  -1   8   2       52.84       56.51      3.73 o
   0   8   2        0.94       -0.92      1.90 o
   1   8   2      220.61      219.93      7.71 o
   2   8   2        2.89        2.04      1.98 o
   3   8   2       19.41       25.68      3.56 o
 -13   1   3        1.61        0.49      1.24 o
 -12   1   3       68.80       69.37      2.75 o
 -11   1   3       28.44       24.82      1.75 o
 -10   1   3      117.57      115.08      3.03 o
  -9   1   3       70.96       69.60      2.58 o
  -8   1   3      507.64      489.23      6.93 o
  -7   1   3        1.67        1.54      0.67 o
  -6   1   3       32.86       52.73      1.55 o
  -5   1   3      141.41      143.58      2.16 o
  -4   1   3       11.46       13.58      0.70 o
  -3   1   3      392.37      371.93      3.57 o
  -2   1   3       71.13       76.03      1.04 o
  -1   1   3      559.05      547.61      5.16 o
   0   1   3       69.89       72.53      0.85 o
   1   1   3     1841.20     1789.55     14.60 o
   2   1   3      124.78      124.85      1.66 o
   3   1   3       11.82        8.92      0.49 o
   4   1   3      129.11      121.64      2.18 o
   5   1   3      284.63      323.88      3.97 o
   6   1   3       41.86       39.27      1.30 o
   7   1   3        1.08        1.32      0.71 o
   8   1   3      131.12      121.73      2.82 o
   9   1   3       41.77       40.17      1.86 o
  10   1   3      171.80      171.92      4.27 o
  11   1   3        1.74        3.53      1.68 o
  12   1   3       35.49       36.63      2.85 o
 -13   2   3        9.55       10.40      1.65 o
 -12   2   3       22.48       26.86      2.19 o
 -11   2   3      129.79      130.74      3.46 o
 -10   2   3      139.70      140.80      3.44 o
  -9   2   3      585.54      564.50      8.07 o
  -8   2   3       29.38       31.08      1.57 o
  -7   2   3      314.13      307.23      4.80 o
  -6   2   3       52.05       37.20      1.37 o
  -5   2   3       32.38       29.78      1.06 o
  -4   2   3        0.08        2.46      0.54 o
  -3   2   3        9.14       15.98      0.64 o
  -2   2   3     1697.71     1625.28     13.33 o
  -1   2   3       36.16       43.27      0.90 o
   0   2   3     1529.14     1462.17     11.47 o
   1   2   3      237.53      258.48      2.45 o
   2   2   3      546.19      503.46      5.71 o
   3   2   3      809.63      825.95      9.18 o
   4   2   3       10.07       21.79      0.91 o
   5   2   3      222.09      190.64      3.01 o
   6   2   3       25.67       26.43      1.27 o
   7   2   3       84.09       82.74      2.26 o
   8   2   3       82.66       78.54      2.36 o
   9   2   3      573.53      534.02      7.84 o
  10   2   3        0.17       -0.94      1.60 o
  11   2   3      153.13      154.60      4.93 o
  12   2   3        0.42        0.14      1.56 o
 -12   3   3       45.40       50.10      2.52 o
 -11   3   3       58.57       65.20      2.63 o
 -10   3   3      163.57      161.04      4.38 o
  -9   3   3        1.57        0.49      1.02 o
  -8   3   3      937.10      923.94     11.89 o
  -7   3   3       73.61       64.18      2.13 o
  -6   3   3     1255.82     1210.70     15.89 o
  -5   3   3      613.97      564.57      7.38 o
  -4   3   3     1316.45     1327.02     15.41 o
  -3   3   3      395.06      379.39      5.13 o
  -2   3   3      227.58      251.08      3.14 o
  -1   3   3      392.20      344.63      5.15 o
   0   3   3      153.36      174.47      2.27 o
   1   3   3      687.27      631.37      6.67 o
   2   3   3     1277.79     1403.70     14.82 o
   3   3   3       90.76       65.03      1.53 o
   4   3   3      819.71      825.41     10.08 o
   5   3   3      196.94      188.40      3.32 o
   6   3   3      301.02      305.88      4.84 o
   7   3   3      441.38      391.61      5.98 o
   8   3   3      226.90      222.46      4.27 o
   9   3   3      122.87      119.69      3.60 o
  10   3   3      169.44      175.66      4.54 o
  11   3   3        3.74        4.19      1.76 o
 -12   4   3       55.94       68.08      2.92 o
 -11   4   3       51.64       56.62      2.58 o
 -10   4   3       15.48       13.71      1.60 o
  -9   4   3      121.39      122.36      3.30 o
  -8   4   3        1.12        2.38      1.02 o
  -7   4   3      711.53      706.87      9.52 o
  -6   4   3      200.20      184.37      3.92 o
  -5   4   3     1526.55     1497.50     19.38 o
  -4   4   3     2264.49     2195.10     25.12 o
  -3   4   3        8.12        9.02      1.00 o
  -2   4   3      544.47      535.89      7.03 o
  -1   4   3       22.20       20.49      1.08 o
   0   4   3     1149.19     1101.12     12.05 o
   1   4   3     1147.94     1268.64     13.74 o
   2   4   3       84.24       79.78      2.07 o
   3   4   3      231.63      240.49      3.89 o
   4   4   3      642.56      571.23      7.65 o
   5   4   3       96.95      109.06      2.60 o
   6   4   3      357.22      348.97      6.02 o
   7   4   3      130.20      138.81      3.28 o
   8   4   3      111.36       93.56      3.53 o
   9   4   3      307.22      289.39      6.22 o
  10   4   3        0.25        0.12      1.49 o
 -11   5   3       39.52       41.81      2.80 o
 -10   5   3      205.95      220.76      4.48 o
  -9   5   3       16.18       16.26      1.66 o
  -8   5   3       55.88       58.73      2.58 o
  -7   5   3       24.69       28.66      1.96 o
  -6   5   3     2345.78     2320.59     29.52 o
  -5   5   3     1963.89     1903.69     24.48 o
  -4   5   3      212.60      210.02      4.30 o
  -3   5   3      703.24      686.06      9.94 o
  -2   5   3       83.91       88.07      2.60 o
  -1   5   3     1881.93     1917.14     24.26 o
   0   5   3       83.77       86.25      3.03 o
   1   5   3      241.55      234.09      4.36 o
   2   5   3       16.37       21.63      1.84 o
   3   5   3      191.99      170.47      3.75 o
   4   5   3        0.08        1.08      0.93 o
   5   5   3      385.67      390.01      6.64 o
   6   5   3       50.91       56.61      2.73 o
   7   5   3      467.91      444.58      8.09 o
   8   5   3      166.88      178.59      4.19 o
   9   5   3        0.04       -1.79      1.19 o
  -9   6   3       33.67       43.29      4.03 o
  -8   6   3       43.79       34.61      2.34 o
  -7   6   3      204.70      200.16      4.79 o
  -6   6   3        0.70        0.84      1.58 o
  -5   6   3      173.60      174.72      4.25 o
  -4   6   3     2017.28     1980.86     25.65 o
  -3   6   3       78.99       74.00      2.69 o
  -2   6   3      496.46      484.94      7.88 o
  -1   6   3        7.51        2.82      1.24 o
   0   6   3     1388.27     1367.46     20.34 o
   1   6   3      112.15      118.17      3.21 o
   2   6   3       67.22       65.60      3.96 o
   3   6   3      192.09      185.35      4.16 o
   4   6   3      152.32      152.21      4.39 o
   5   6   3       61.49       52.42      2.81 o
   6   6   3       49.89       41.22      2.65 o
   7   6   3       75.21       72.25      4.02 o
   8   6   3        0.63        0.28      1.55 o
  -7   7   3        3.05        3.62      2.05 o
  -6   7   3      631.49      568.35     10.95 o
  -5   7   3      340.20      333.44      7.58 o
  -4   7   3        8.37        6.24      1.76 o
  -3   7   3       92.51       78.87      3.46 o
  -2   7   3        0.02        0.83      1.62 o
  -1   7   3      421.40      418.76      9.73 o
   0   7   3        0.40       -0.58      1.67 o
   1   7   3       17.51       19.34      2.45 o
   2   7   3        0.14        0.50      1.38 o
   3   7   3        3.28        3.18      1.91 o
   4   7   3        3.31        3.73      1.66 o
   5   7   3       31.92       28.67      2.52 o
   6   7   3        0.40        4.55      1.83 o
  -4   8   3      164.48      148.43      5.03 o
  -3   8   3        1.12        0.98      1.75 o
  -2   8   3        0.10        0.50      1.62 o
  -1   8   3        0.00       -0.74      1.84 o
   0   8   3       13.69       12.02      3.08 o
   1   8   3       30.82       30.36      3.07 o
   2   8   3        0.33       -0.74      1.82 o
   3   8   3        4.31        5.42      1.88 o
 -13   0   4       10.47       14.60      2.49 o
 -12   0   4       31.40       29.95      2.80 o
 -11   0   4       24.04       27.48      2.59 o
 -10   0   4      121.33      116.34      4.31 o
  -9   0   4      249.73      256.10      6.33 o
  -8   0   4     2086.71     1890.98     30.90 o
  -7   0   4     1038.11     1039.94     17.70 o
  -6   0   4      164.84      165.32      5.60 o
  -5   0   4      290.61      248.26      3.94 o
  -4   0   4      898.07      744.38      8.70 o
  -3   0   4     8082.00     7811.47    111.15 o
  -2   0   4      785.64      713.97     10.07 o
  -1   0   4     5701.05     6023.17    118.95 o
   1   0   4    13993.11    14125.07    223.68 o
   2   0   4        6.20        8.48      0.45 o
   3   0   4     1253.97     1225.62     21.76 o
   4   0   4        1.53       -0.17      0.71 o
   5   0   4       96.82      117.10      2.74 o
   6   0   4        1.36        1.56      0.78 o
   7   0   4        6.02        4.13      1.16 o
   8   0   4      144.05      144.34      4.39 o
   9   0   4        7.02        7.41      1.67 o
  10   0   4       88.56       87.43      4.81 o
  11   0   4        8.69        7.77      2.74 o
  12   0   4      119.31      109.34      6.19 o
 -13   1   4        4.22        5.51      1.48 o
 -12   1   4        3.30        2.16      1.24 o
 -11   1   4       60.04       62.98      2.46 o
 -10   1   4      147.05      144.05      3.41 o
  -9   1   4      160.96      160.47      3.40 o
  -8   1   4       12.15       15.64      1.19 o
  -7   1   4        1.17        0.46      0.81 o
  -6   1   4      896.89      863.40      9.67 o
  -5   1   4       65.42       88.40      1.97 o
  -4   1   4        5.27       12.07      0.66 o
  -3   1   4      234.71      210.20      2.22 o
  -2   1   4     6232.85     6202.86     51.91 o
  -1   1   4      554.34      441.29      4.53 o
   0   1   4     3372.01     3439.82     32.83 o
   1   1   4      116.35       89.19      1.14 o
   2   1   4     3585.46     3581.25     28.63 o
   3   1   4      862.90      737.97      8.04 o
   4   1   4       54.07       46.26      1.31 o
   5   1   4       91.76       99.97      1.80 o
   6   1   4       92.00       89.18      1.95 o
   7   1   4      240.41      222.06      3.85 o
   8   1   4        3.25        2.38      0.92 o
   9   1   4       86.49       86.82      3.59 o
  10   1   4        1.84        3.42      1.54 o
  11   1   4      134.20      137.18      4.60 o
 -13   2   4        1.10        2.20      1.35 o
 -12   2   4       14.10       19.29      1.79 o
 -11   2   4       50.28       56.33      2.67 o
 -10   2   4       36.00       36.27      2.27 o
  -9   2   4       31.55       33.91      1.73 o
  -8   2   4      848.15      812.76     10.50 o
  -7   2   4      904.51      876.09     10.94 o
  -6   2   4      336.09      307.42      4.59 o
  -5   2   4      431.43      426.02      5.27 o
  -4   2   4     1660.24     1687.04     16.83 o
  -3   2   4     1683.11     1608.67     15.60 o
  -2   2   4     1754.82     1814.82     15.66 o
  -1   2   4       16.10        9.49      0.35 o
   0   2   4        8.05        8.31      0.34 o
   1   2   4       51.49       31.59      0.73 o
   2   2   4      115.25      124.65      1.66 o
   3   2   4       90.13       86.28      1.78 o
   4   2   4      282.54      272.20      3.44 o
   5   2   4      572.27      582.93      6.95 o
   6   2   4      334.58      331.78      4.61 o
   7   2   4       13.98       14.53      1.16 o
   8   2   4       31.88       38.53      1.75 o
   9   2   4       52.97       50.53      2.41 o
  10   2   4       30.60       31.63      2.48 o
  11   2   4        6.25        7.67      1.91 o
 -12   3   4       18.80       25.39      2.43 o
 -11   3   4        1.56       -0.98      1.20 o
 -10   3   4        4.98        7.36      1.41 o
  -9   3   4       87.24       87.06      2.71 o
  -8   3   4      488.50      478.92      7.07 o
  -7   3   4      221.22      231.44      4.09 o
  -6   3   4      512.43      517.53      7.01 o
  -5   3   4       48.40       53.64      1.76 o
  -4   3   4       86.15       96.57      2.07 o
  -3   3   4      787.49      839.91      9.35 o
  -2   3   4      280.42      280.34      3.44 o
  -1   3   4     1620.76     1641.88     18.86 o
   0   3   4      802.47      834.53     11.27 o
   1   3   4        1.56        2.25      0.46 o
   2   3   4       57.88       64.37      1.49 o
   3   3   4      144.01      123.05      2.29 o
   4   3   4       37.19       37.11      1.33 o
   5   3   4      253.40      260.52      4.14 o
   6   3   4      120.48      125.26      2.79 o
   7   3   4      333.83      319.56      5.23 o
   8   3   4        1.54        0.20      1.32 o
   9   3   4        5.41        2.69      1.39 o
  10   3   4       17.75       15.49      2.35 o
  11   3   4       80.99       76.55      3.75 o
 -12   4   4       12.82       14.65      2.09 o
 -11   4   4       43.69       50.12      2.88 o
 -10   4   4       29.72       27.93      1.93 o
  -9   4   4      129.38      128.66      3.84 o
  -8   4   4      113.78      115.04      2.84 o
  -7   4   4        0.46        2.24      1.15 o
  -6   4   4      355.84      326.40      5.69 o
  -5   4   4      183.30      190.82      4.23 o
  -4   4   4       35.26       36.56      1.38 o
  -3   4   4       23.19       21.33      0.91 o
  -2   4   4       50.29       68.45      1.80 o
  -1   4   4      113.23      115.87      2.67 o
   0   4   4        1.82        4.42      0.62 o
   1   4   4      610.22      639.67      7.44 o
   2   4   4      104.17      101.61      2.19 o
   3   4   4        3.38        5.84      1.12 o
   4   4   4       73.15       65.54      1.81 o
   5   4   4      125.01      124.98      2.80 o
   6   4   4       62.61       64.22      2.31 o
   7   4   4       44.84       42.05      2.20 o
   8   4   4       22.21       18.09      1.82 o
   9   4   4       10.00       10.89      1.91 o
  10   4   4       31.61       31.04      2.69 o
 -11   5   4       11.32       12.99      2.01 o
 -10   5   4        0.59        2.30      1.52 o
  -9   5   4       51.59       53.04      2.38 o
  -8   5   4      587.33      558.34      9.14 o
  -7   5   4        0.01        2.19      1.22 o
  -6   5   4      134.69      133.31      3.40 o
  -5   5   4      433.25      449.80      6.52 o
  -4   5   4      279.11      263.50      4.96 o
  -3   5   4        0.36        0.12      0.84 o
  -2   5   4       25.08       22.60      1.47 o
  -1   5   4      469.10      462.01      7.17 o
   0   5   4       60.83       57.31      1.73 o
   1   5   4       90.48       93.31      2.52 o
   2   5   4       18.61       15.69      1.42 o
   3   5   4      130.90      138.99      3.34 o
   4   5   4       38.29       43.87      1.95 o
   5   5   4       95.28       96.30      3.38 o
   6   5   4       22.06       18.44      1.74 o
   7   5   4        6.11        4.69      1.45 o
   8   5   4        6.01        7.44      1.48 o
   9   5   4       11.28        9.74      1.77 o
  -9   6   4        9.32        9.52      2.32 o
  -8   6   4       33.16       35.09      2.74 o
  -7   6   4       27.90       26.05      2.35 o
  -6   6   4       19.23       21.27      2.04 o
  -5   6   4      338.77      331.79      6.25 o
  -4   6   4        6.97       10.84      1.56 o
  -3   6   4      337.20      350.77      6.37 o
  -2   6   4       16.78       20.86      1.66 o
  -1   6   4      146.73      147.14      3.61 o
   0   6   4      199.51      202.42      4.79 o
   1   6   4      174.50      171.63      4.32 o
   2   6   4       68.07       60.79      2.68 o
   3   6   4       56.10       55.88      2.72 o
   4   6   4      163.04      157.95      4.48 o
   5   6   4       13.69       16.40      1.96 o
   6   6   4      117.12      125.89      5.48 o
   7   6   4        0.31       -0.56      1.49 o
   8   6   4       93.32       89.71      4.77 o
  -7   7   4      250.09      247.95      6.62 o
  -6   7   4      203.60      208.65      5.86 o
  -5   7   4       57.79       73.88      3.48 o
  -4   7   4        8.47        6.92      1.78 o
  -3   7   4        4.54        6.09      1.74 o
  -2   7   4      211.14      213.73      5.61 o
  -1   7   4       57.82       61.74      3.49 o
   0   7   4       42.30       42.02      4.47 o
   1   7   4        9.63       11.32      2.13 o
   2   7   4       30.86       25.88      2.24 o
   3   7   4       31.55       33.63      2.48 o
   4   7   4       54.03       55.97      5.81 o
   5   7   4       65.80       67.53      3.37 o
   6   7   4        2.16        3.11      1.75 o
  -4   8   4       61.99       63.25      3.56 o
  -3   8   4      211.82      228.20      6.75 o
  -2   8   4       10.99       11.45      2.10 o
  -1   8   4      139.24      142.25      6.71 o
   0   8   4      140.23      151.37      5.71 o
   1   8   4       47.15       49.31      3.60 o
   2   8   4       14.84       22.86      2.90 o
 -13   1   5        4.08        3.24      1.35 o
 -12   1   5        0.09       -0.96      1.20 o
 -11   1   5       21.79       21.48      1.74 o
 -10   1   5      476.30      447.16      6.90 o
  -9   1   5      238.26      236.84      4.29 o
  -8   1   5        0.26        0.19      0.74 o
  -7   1   5      134.95      151.60      2.90 o
  -6   1   5       47.17       54.72      1.81 o
  -5   1   5        0.67        1.90      0.47 o
  -4   1   5      310.15      348.08      3.94 o
  -3   1   5     2085.45     2322.95     18.72 o
  -2   1   5      289.75      272.50      3.13 o
  -1   1   5      547.88      546.10      6.27 o
   0   1   5      210.25      197.03      2.13 o
   1   1   5      541.14      534.87      4.83 o
   2   1   5      932.32      961.76      9.41 o
   3   1   5        0.18        1.45      0.37 o
   4   1   5       12.13       10.32      0.65 o
   5   1   5      420.65      423.96      5.31 o
   6   1   5       21.39       24.34      1.11 o
   7   1   5       90.90       89.34      2.30 o
   8   1   5       24.90       25.53      1.50 o
   9   1   5      140.20      142.68      4.25 o
  10   1   5        8.06        7.97      1.75 o
  11   1   5       13.17       13.69      2.05 o
 -13   2   5       14.78       13.77      1.96 o
 -12   2   5       12.78       17.13      1.75 o
 -11   2   5      458.36      456.42      7.32 o
 -10   2   5      160.94      146.20      3.51 o
  -9   2   5       21.48       20.08      1.49 o
  -8   2   5     1259.50     1185.77     14.47 o
  -7   2   5       38.80       43.85      1.96 o
  -6   2   5      102.69      101.14      2.76 o
  -5   2   5        9.00       15.53      0.80 o
  -4   2   5       59.04       76.82      1.48 o
  -3   2   5      188.68      187.76      2.42 o
  -2   2   5       32.71       56.50      0.90 o
  -1   2   5      352.30      386.10      3.96 o
   0   2   5      762.44      759.89      7.24 o
   1   2   5      793.14      746.25      7.59 o
   2   2   5       54.91       54.84      0.95 o
   3   2   5     1431.74     1415.33     14.81 o
   4   2   5      349.15      358.30      4.60 o
   5   2   5      254.42      247.15      3.94 o
   6   2   5      127.57      124.19      2.55 o
   7   2   5       56.12       54.21      2.30 o
   8   2   5      368.62      371.31      7.23 o
   9   2   5      118.66      123.82      5.50 o
  10   2   5        0.16        0.48      1.50 o
  11   2   5        1.25        0.78      1.61 o
 -12   3   5        7.24       10.74      1.84 o
 -11   3   5       43.64       45.94      2.30 o
 -10   3   5      376.33      367.79      6.23 o
  -9   3   5      749.06      716.98      9.85 o
  -8   3   5      152.06      154.21      3.73 o
  -7   3   5       20.62       20.84      1.20 o
  -6   3   5      439.18      431.55      6.04 o
  -5   3   5      978.39      980.27     13.01 o
  -4   3   5       23.97       31.11      1.16 o
  -3   3   5      433.73      536.98      5.97 o
  -2   3   5       58.89       51.62      1.23 o
  -1   3   5       16.84       11.50      0.70 o
   0   3   5      254.39      255.01      2.99 o
   1   3   5        1.26        0.77      0.39 o
   2   3   5     1589.47     1541.73     15.14 o
   3   3   5        0.06        2.20      0.87 o
   4   3   5     1167.80     1203.54     15.58 o
   5   3   5      731.77      752.79      9.62 o
   6   3   5      720.65      681.76      8.95 o
   7   3   5       46.01       45.11      3.25 o
   8   3   5       97.26      102.57      3.40 o
   9   3   5      198.53      208.96      5.48 o
  10   3   5        0.08        1.48      2.01 o
 -12   4   5       90.55      106.88      5.70 o
 -11   4   5       63.40       73.88      3.21 o
 -10   4   5       39.73       34.67      1.84 o
  -9   4   5        3.63        2.67      1.09 o
  -8   4   5     1780.90     1747.29     21.88 o
  -7   4   5       64.12       56.49      2.27 o
  -6   4   5      228.20      225.54      4.96 o
  -5   4   5       33.14       30.67      2.29 o
  -4   4   5      604.12      627.36      7.56 o
  -3   4   5      214.54      223.17      3.93 o
  -2   4   5      154.81      133.57      2.56 o
  -1   4   5      200.50      208.38      4.60 o
   0   4   5       17.58       12.73      0.90 o
   1   4   5      235.07      213.05      3.44 o
   2   4   5        0.08       -0.14      0.70 o
   3   4   5      996.36      988.49     13.72 o
   4   4   5       20.44       18.22      1.24 o
   5   4   5     1252.22     1210.14     16.21 o
   6   4   5       34.15       33.02      2.47 o
   7   4   5       55.56       54.94      3.59 o
   8   4   5       49.44       60.76      3.27 o
   9   4   5      113.28      118.32      4.24 o
  10   4   5       23.94       26.58      2.58 o
 -11   5   5       76.45       82.65      3.54 o
 -10   5   5        2.90        1.54      1.48 o
  -9   5   5      161.63      164.01      4.41 o
  -8   5   5       16.89       14.98      1.68 o
  -7   5   5       68.01       66.44      2.61 o
  -6   5   5      789.84      757.03     10.93 o
  -5   5   5      181.05      199.08      3.68 o
  -4   5   5      123.24      121.14      3.85 o
  -3   5   5      280.93      280.64      5.05 o
  -2   5   5      809.08      823.46     10.46 o
  -1   5   5        2.07        3.73      0.99 o
   0   5   5      382.37      389.60      5.60 o
   1   5   5      210.15      204.63      3.60 o
   2   5   5      160.03      145.42      5.42 o
   3   5   5      297.34      269.99     10.72 o
   4   5   5      434.30      425.56      7.92 o
   5   5   5       54.28       57.15      2.68 o
   6   5   5      216.39      211.38      4.72 o
   7   5   5       78.64       82.41      2.84 o
   8   5   5       19.54       24.67      2.13 o
   9   5   5      114.56      134.76      4.21 o
  -9   6   5       26.90       26.38      2.61 o
  -8   6   5      384.73      372.00      8.18 o
  -7   6   5      120.49      106.99      4.03 o
  -6   6   5       38.72       41.64      2.72 o
  -5   6   5       15.76       18.85      2.02 o
  -4   6   5       84.78       90.66      3.42 o
  -3   6   5      417.97      419.71      7.11 o
  -2   6   5      157.92      149.92      3.64 o
  -1   6   5       18.84       19.68      1.55 o
   0   6   5      143.03      140.17      3.60 o
   1   6   5        0.98        0.64      1.46 o
   2   6   5      161.09      151.30      4.22 o
   3   6   5       13.24       12.97      1.73 o
   4   6   5      193.34      193.07      7.34 o
   5   6   5      192.34      185.96      5.38 o
   6   6   5       55.19       66.86      3.23 o
   7   6   5        6.22        3.44      2.02 o
  -7   7   5        0.27        1.63      1.74 o
  -6   7   5      240.19      227.40      6.15 o
  -5   7   5       29.23       26.08      2.88 o
  -4   7   5      144.82      148.20      4.68 o
  -3   7   5       48.29       54.03      2.97 o
  -2   7   5      139.28      131.96      4.34 o
  -1   7   5       31.31       29.80      2.73 o
   0   7   5       71.07       66.25      4.03 o
   1   7   5      130.12      123.92      4.82 o
   2   7   5        1.89        0.36      1.70 o
   3   7   5       66.37       65.11      3.14 o
   4   7   5       37.28       31.63      2.48 o
   5   7   5        8.45       10.23      2.28 o
  -4   8   5        1.73       -0.98      1.79 o
  -3   8   5        2.15        6.46      2.01 o
  -2   8   5       21.09       31.02      4.87 o
  -1   8   5       71.73       87.95      4.50 o
   0   8   5        0.01       -2.69      1.88 o
   1   8   5       72.74       72.41      4.70 o
 -13   0   6        0.11       -3.03      2.02 o
 -12   0   6      885.92      870.89     16.98 o
 -11   0   6     1759.08     1838.84     31.26 o
 -10   0   6      746.46      718.24     13.89 o
  -9   0   6      165.88      156.00      4.72 o
  -8   0   6       72.16       80.51      3.29 o
  -7   0   6     1203.84     1292.65     19.29 o
  -6   0   6      413.18      433.42      6.34 o
  -5   0   6      514.06      583.25      7.84 o
  -4   0   6     1509.79     1521.04     18.51 o
  -3   0   6      870.71     1063.33     13.02 o
  -2   0   6      834.53      820.64     11.23 o
  -1   0   6     2603.41     2756.49     54.39 o
   0   0   6     3535.51     3569.86    103.50 o
   1   0   6    12075.40    13747.24    214.17 o
   2   0   6     2474.09     2431.23     37.45 o
   3   0   6       80.73       90.89      1.95 o
   4   0   6       38.51       32.99      1.41 o
   5   0   6       20.02       23.25      1.52 o
   6   0   6      124.71      120.17      3.67 o
   7   0   6      133.21      123.98      3.86 o
   8   0   6      766.21      759.07     17.59 o
   9   0   6      549.34      543.21     13.96 o
  10   0   6        0.41        2.70      2.93 o
  11   0   6       71.84       68.46      4.89 o
 -13   1   6       30.22       28.74      2.40 o
 -12   1   6        2.32        1.50      1.30 o
 -11   1   6        0.26       -1.87      1.35 o
 -10   1   6     2331.23     2342.85     27.20 o
  -9   1   6     1278.22     1286.47     15.66 o
  -8   1   6     1044.61     1047.00     12.84 o
  -7   1   6      296.62      310.39      4.34 o
  -6   1   6     1784.17     1804.53     17.32 o
  -5   1   6    10288.22    11228.70     98.26 o
  -4   1   6      231.95      207.49      2.27 o
  -3   1   6      199.51      162.92      2.03 o
  -2   1   6     1538.32     1558.08     14.86 o
  -1   1   6     2531.58     2270.32     35.81 o
   0   1   6     1198.80     1242.00     19.74 o
   1   1   6     2400.37     2325.96     20.93 o
   2   1   6        2.74        1.46      0.38 o
   3   1   6     6821.42     7109.52     94.90 o
   4   1   6      182.99      186.31      3.18 o
   5   1   6      112.16      110.43      1.92 o
   6   1   6      762.89      754.43     11.84 o
   7   1   6     1454.66     1475.91     19.18 o
   8   1   6      668.23      653.02     11.10 o
   9   1   6       10.77        7.93      1.63 o
  10   1   6       15.91       25.65      2.33 o
  11   1   6       19.25       23.36      3.30 o
 -13   2   6       10.02       10.60      2.36 o
 -12   2   6      367.28      377.82      6.65 o
 -11   2   6      385.66      392.92      7.09 o
 -10   2   6      313.70      308.57      5.42 o
  -9   2   6       56.22       57.15      2.15 o
  -8   2   6       89.80       89.30      2.38 o
  -7   2   6      345.67      382.91      5.57 o
  -6   2   6       44.87       44.12      1.35 o
  -5   2   6      151.00      151.55      2.17 o
  -4   2   6      100.50      105.63      1.73 o
  -3   2   6      200.23      287.32      3.08 o
  -2   2   6       10.21        5.08      1.01 o
  -1   2   6       86.70       93.19      1.90 o
   0   2   6       61.34       53.20      1.04 o
   1   2   6      559.13      688.69      7.99 o
   2   2   6      244.80      243.88      3.17 o
   3   2   6       34.47       38.33      1.23 o
   4   2   6      405.30      372.38      4.38 o
   5   2   6       19.87       24.55      1.54 o
   6   2   6      226.12      223.63      4.50 o
   7   2   6       19.43       19.22      1.63 o
   8   2   6       62.85       65.17      2.90 o
   9   2   6      293.27      292.25      6.58 o
  10   2   6       73.48       74.57      3.43 o
 -12   3   6       10.11       14.70      2.96 o
 -11   3   6       33.88       35.78      2.11 o
 -10   3   6      197.39      206.58      5.41 o
  -9   3   6      512.04      482.13      7.26 o
  -8   3   6      341.30      337.02      4.99 o
  -7   3   6      183.77      196.18      3.39 o
  -6   3   6      765.73      780.56      9.84 o
  -5   3   6      392.95      440.35      7.32 o
  -4   3   6      770.58      789.52     10.60 o
  -3   3   6       91.58       99.44      1.62 o
  -2   3   6      157.98      150.36      2.05 o
  -1   3   6       28.50       48.93      1.19 o
   0   3   6     1134.36     1149.10     11.64 o
   1   3   6        8.34        8.59      0.81 o
   2   3   6      112.28      115.69      1.74 o
   3   3   6     1130.30     1188.66     12.78 o
   4   3   6      653.13      684.34      8.55 o
   5   3   6      461.51      456.77      5.85 o
   6   3   6      122.66      121.07      3.13 o
   7   3   6      830.10      832.66     12.00 o
   8   3   6      286.16      290.14      6.45 o
   9   3   6       40.42       35.35      3.02 o
  10   3   6        6.25        7.31      1.89 o
 -12   4   6       50.52       58.88      3.12 o
 -11   4   6        0.75        0.24      1.42 o
 -10   4   6      123.45      120.26      3.72 o
  -9   4   6        8.25       10.54      1.25 o
  -8   4   6      192.15      191.38      3.97 o
  -7   4   6      391.58      372.96      6.37 o
  -6   4   6      164.19      156.45      3.52 o
  -5   4   6       16.17       19.54      1.09 o
  -4   4   6       16.24       15.08      0.93 o
  -3   4   6      474.92      517.64      6.98 o
  -2   4   6       57.64       50.99      1.51 o
  -1   4   6      285.06      289.59      4.24 o
   0   4   6       13.34       11.10      0.75 o
   1   4   6       25.49       19.27      0.87 o
   2   4   6       75.71       73.91      1.81 o
   3   4   6      117.43      117.07      2.40 o
   4   4   6        1.89        2.10      0.82 o
   5   4   6        1.50        2.45      1.05 o
   6   4   6       59.57       67.63      2.53 o
   7   4   6        0.94        2.51      1.32 o
   8   4   6       11.62       11.35      1.81 o
   9   4   6       77.67       76.36      3.51 o
 -11   5   6       22.87       25.48      2.38 o
 -10   5   6        5.88        4.41      1.54 o
  -9   5   6       15.75       16.40      1.88 o
  -8   5   6        0.01        0.06      1.43 o
  -7   5   6        3.62        6.32      1.26 o
  -6   5   6        6.91        8.48      1.19 o
  -5   5   6      147.27      147.88      3.10 o
  -4   5   6       54.58       53.10      2.07 o
  -3   5   6       21.91       25.71      1.38 o
  -2   5   6        5.30        6.48      1.15 o
  -1   5   6       60.13       65.14      2.79 o
   0   5   6      114.89      103.74      2.32 o
   1   5   6       37.39       41.17      2.01 o
   2   5   6       17.31       17.17      1.25 o
   3   5   6       76.18       72.39      3.36 o
   4   5   6       76.45       79.26      3.86 o
   5   5   6       16.52       16.24      1.76 o
   6   5   6       25.12       26.38      2.16 o
   7   5   6       10.79        7.95      1.53 o
   8   5   6       46.60       45.95      2.62 o
  -9   6   6       32.16       35.62      2.83 o
  -8   6   6      241.55      227.15      6.05 o
  -7   6   6      417.12      418.82      8.66 o
  -6   6   6       42.80       34.38      2.49 o
  -5   6   6      227.69      244.24      5.86 o
  -4   6   6       45.68       44.63      2.56 o
  -3   6   6      143.91      146.70      4.89 o
  -2   6   6       75.04       83.74      3.68 o
  -1   6   6       29.75       31.40      1.75 o
   0   6   6       59.60       56.08      2.56 o
   1   6   6        0.84        1.30      1.50 o
   2   6   6       76.47       73.69      4.01 o
   3   6   6       96.41       87.56      3.26 o
   4   6   6      221.64      216.63      5.40 o
   5   6   6      110.85      104.24      4.32 o
   6   6   6      137.73      145.09      5.29 o
   7   6   6        7.00        5.08      1.96 o
  -7   7   6        5.06        7.75      1.93 o
  -6   7   6       42.83       34.86      2.74 o
  -5   7   6       90.92       92.84      3.86 o
  -4   7   6       20.95       21.48      2.33 o
  -3   7   6      207.66      207.40      6.03 o
  -2   7   6        4.44        5.14      1.73 o
  -1   7   6      203.30      209.20      6.31 o
   0   7   6        0.77        3.23      1.86 o
   1   7   6      172.83      171.33      5.76 o
   2   7   6       10.16        9.14      2.17 o
   3   7   6      191.06      185.26      5.89 o
   4   7   6        1.88        2.13      1.75 o
   5   7   6        0.05        2.63      1.91 o
  -3   8   6        0.11       -0.65      1.65 o
  -2   8   6       88.19       94.02      4.68 o
  -1   8   6        2.80        5.68      3.05 o
   0   8   6       50.04       53.06      4.51 o
 -13   1   7       53.89       50.35      3.26 o
 -12   1   7       17.19       16.03      1.91 o
 -11   1   7       76.40       78.14      2.67 o
 -10   1   7        1.71        5.16      1.21 o
  -9   1   7      151.68      146.57      3.22 o
  -8   1   7        5.21        5.07      0.89 o
  -7   1   7      274.20      269.45      3.88 o
  -6   1   7        6.62        7.43      0.60 o
  -5   1   7      814.49      888.79      8.53 o
  -4   1   7       10.78       12.02      0.62 o
  -3   1   7      106.58       95.50      1.28 o
  -2   1   7        7.31        4.69      0.52 o
  -1   1   7       35.16       47.20      1.30 o
   0   1   7     1680.69     1706.06     21.40 o
   1   1   7        7.14        7.37      0.45 o
   2   1   7       25.04       20.37      0.64 o
   3   1   7      200.22      204.33      2.76 o
   4   1   7      197.94      204.11      2.95 o
   5   1   7       15.13       13.99      0.98 o
   6   1   7      181.46      186.88      3.11 o
   7   1   7      114.98      106.74      3.37 o
   8   1   7        0.42        0.59      1.32 o
   9   1   7       23.70       23.89      2.12 o
  10   1   7       31.39       29.00      2.40 o
 -13   2   7      115.60      126.93      4.83 o
 -12   2   7       92.40       91.14      3.42 o
 -11   2   7      103.03      107.72      3.12 o
 -10   2   7      184.75      180.84      3.86 o
  -9   2   7      423.98      411.50      6.28 o
  -8   2   7      211.45      196.15      3.64 o
  -7   2   7      492.86      509.07      6.39 o
  -6   2   7       68.76       76.03      1.62 o
  -5   2   7       54.81       77.03      1.48 o
  -4   2   7      285.13      287.42      3.42 o
  -3   2   7       44.02       69.60      1.40 o
  -2   2   7       36.77       40.78      1.31 o
  -1   2   7      117.27      150.24      1.96 o
   0   2   7       89.48       82.82      1.24 o
   1   2   7     2041.11     2049.44     21.18 o
   2   2   7      395.81      395.48      5.07 o
   3   2   7      208.51      235.71      3.28 o
   4   2   7      185.67      169.45      2.72 o
   5   2   7        1.97        2.20      0.61 o
   6   2   7     1292.16     1263.72     16.61 o
   7   2   7       68.50       64.50      2.73 o
   8   2   7       46.94       46.75      2.54 o
   9   2   7        0.04        1.35      1.70 o
  10   2   7      367.71      408.54      9.42 o
 -12   3   7       49.53       53.30      2.88 o
 -11   3   7       73.27       77.68      3.13 o
 -10   3   7      110.18      107.86      3.04 o
  -9   3   7      137.70      135.36      2.95 o
  -8   3   7      253.11      249.71      4.03 o
  -7   3   7     1029.66     1004.06     12.42 o
  -6   3   7      373.11      376.32      5.44 o
  -5   3   7       33.74       40.27      2.42 o
  -4   3   7      210.85      193.72      2.74 o
  -3   3   7      289.86      302.01      3.29 o
  -2   3   7      114.09      111.88      2.14 o
  -1   3   7       87.04      105.34      1.74 o
   0   3   7      726.30      727.50      7.73 o
   1   3   7      252.43      255.48      3.54 o
   2   3   7       53.15       45.31      1.24 o
   3   3   7     1601.67     1597.19     18.28 o
   4   3   7     1025.29     1018.24     12.05 o
   5   3   7       99.98       92.34      3.32 o
   6   3   7        5.18        5.02      1.17 o
   7   3   7      384.24      377.84      7.44 o
   8   3   7       45.07       55.06      2.78 o
   9   3   7       15.00       18.51      2.15 o
 -12   4   7        9.38       10.94      2.23 o
 -11   4   7       63.27       67.99      3.08 o
 -10   4   7       53.71       52.83      2.61 o
  -9   4   7       41.72       41.60      2.28 o
  -8   4   7        4.19        4.04      1.09 o
  -7   4   7      542.68      531.73      8.26 o
  -6   4   7       27.12       28.91      1.79 o
  -5   4   7      198.61      201.92      4.19 o
  -4   4   7      196.76      196.92      3.14 o
  -3   4   7       72.91       60.45      1.71 o
  -2   4   7        1.16        1.29      0.61 o
  -1   4   7        0.91        1.35      0.65 o
   0   4   7      249.13      247.01      4.42 o
   1   4   7      491.03      481.54      7.16 o
   2   4   7      321.86      337.31      5.40 o
   3   4   7       33.38       36.71      1.20 o
   4   4   7      290.46      276.45      5.01 o
   5   4   7      100.79       98.85      3.22 o
   6   4   7      618.17      609.45     10.57 o
   7   4   7       17.70       18.76      3.05 o
   8   4   7        3.44        1.45      1.54 o
   9   4   7       28.49       30.41      3.59 o
 -11   5   7       45.23       54.40      3.00 o
 -10   5   7       42.13       43.32      2.61 o
  -9   5   7       66.12       81.90      4.47 o
  -8   5   7      193.71      194.16      5.23 o
  -7   5   7      287.24      289.94      5.63 o
  -6   5   7      113.57      114.70      3.14 o
  -5   5   7       71.61       79.14      2.62 o
  -4   5   7      570.19      577.54      8.83 o
  -3   5   7       71.80       72.59      2.64 o
  -2   5   7     1204.10     1156.71     14.69 o
  -1   5   7       32.81       31.29      1.32 o
   0   5   7      374.95      372.61      5.87 o
   1   5   7       22.39       19.67      1.50 o
   2   5   7      349.55      338.35      6.47 o
   3   5   7      111.84      102.39      3.21 o
   4   5   7      420.40      406.37      7.63 o
   5   5   7       16.95       17.33      2.59 o
   6   5   7       55.39       57.60      3.41 o
   7   5   7      126.81      129.27      3.82 o
   8   5   7        7.06        9.75      1.72 o
  -9   6   7        3.71        4.44      2.27 o
  -8   6   7        0.05        1.17      1.67 o
  -7   6   7        0.54        3.72      1.58 o
  -6   6   7       16.84       17.38      2.06 o
  -5   6   7       81.29       81.56      3.36 o
  -4   6   7       16.88       15.21      1.84 o
  -3   6   7       97.79       98.70      3.49 o
  -2   6   7       53.73       53.33      3.47 o
  -1   6   7      247.98      246.59      4.95 o
   0   6   7       14.89       13.90      1.52 o
   1   6   7      189.17      173.31      5.65 o
   2   6   7       21.41       23.27      2.33 o
   3   6   7        3.32        3.61      1.55 o
   4   6   7        0.02       -1.87      1.88 o
   5   6   7        0.80        4.05      1.78 o
   6   6   7       12.43       14.42      2.32 o
  -7   7   7       44.75       40.20      3.03 o
  -6   7   7       25.31       27.56      2.51 o
  -5   7   7        7.94        7.01      1.78 o
  -4   7   7       32.19       32.93      2.56 o
  -3   7   7        4.22        3.83      1.68 o
  -2   7   7      249.89      224.41      5.85 o
  -1   7   7       71.40       69.13      3.72 o
   0   7   7       69.76       60.93      3.51 o
   1   7   7        0.02       -2.23      1.90 o
   2   7   7      106.65      112.20      5.81 o
   3   7   7       38.91       40.82      3.99 o
   4   7   7       23.97       21.00      2.57 o
 -13   0   8       42.77       36.63      4.56 o
 -12   0   8      247.45      270.98      9.31 o
 -11   0   8      334.12      324.97      7.97 o
 -10   0   8      243.72      260.33      9.98 o
  -9   0   8      279.39      278.69      6.59 o
  -8   0   8      881.60      887.97     15.58 o
  -7   0   8      763.29      998.84     13.16 o
  -6   0   8      210.17      215.29      4.19 o
  -5   0   8      506.32      525.47      7.06 o
  -4   0   8      614.57      600.31      8.71 o
  -3   0   8      647.52      647.50     10.50 o
  -2   0   8     1611.46     1605.58     23.89 o
  -1   0   8       40.74       27.78      1.44 o
   0   0   8      258.20      233.63      9.94 o
   1   0   8     4434.62     4697.03     73.86 o
   2   0   8      110.60       99.00      1.96 o
   3   0   8      186.12      165.64      3.78 o
   4   0   8      350.08      332.12      6.50 o
   5   0   8      922.11      942.90     22.00 o
   6   0   8     2808.59     2700.49     52.57 o
   7   0   8        0.43       -0.99      2.13 o
   8   0   8       84.98       79.29      6.89 o
   9   0   8      124.33      129.80      5.79 o
  10   0   8      191.72      207.98      7.94 o
 -13   1   8      431.35      449.62      9.56 o
 -12   1   8       76.79       68.51      3.41 o
 -11   1   8       27.90       33.38      1.87 o
 -10   1   8      201.77      192.58      3.87 o
  -9   1   8      213.17      235.47      4.38 o
  -8   1   8        4.16        6.65      0.89 o
  -7   1   8      364.99      377.11      4.63 o
  -6   1   8        0.53        0.11      0.42 o
  -5   1   8      182.63      112.91      1.75 o
  -4   1   8      309.67      318.93      3.60 o
  -3   1   8      454.58      416.25      4.67 o
  -2   1   8       52.25       48.07      1.27 o
  -1   1   8     7972.32     8467.96     94.93 o
   0   1   8     2092.75     2163.58     27.01 o
   1   1   8     1259.23     1270.21     14.42 o
   2   1   8       51.63       66.85      1.22 o
   3   1   8      602.19      623.03      6.90 o
   4   1   8     1557.28     1522.72     16.01 o
   5   1   8       51.37       52.82      1.54 o
   6   1   8      881.44      861.29     13.29 o
   7   1   8       27.16       27.57      2.24 o
   8   1   8       51.25       46.27      2.44 o
   9   1   8       17.35       18.23      1.94 o
  10   1   8        1.53        3.10      1.64 o
 -13   2   8        0.20       -0.63      1.74 o
 -12   2   8       60.09       67.67      3.41 o
 -11   2   8      248.50      232.76      5.17 o
 -10   2   8      181.78      190.28      3.95 o
  -9   2   8       47.14       50.67      1.95 o
  -8   2   8      367.96      376.14      9.31 o
  -7   2   8      290.49      323.38      4.92 o
  -6   2   8      232.75      235.53      4.02 o
  -5   2   8       17.50       12.45      0.61 o
  -4   2   8      629.23      641.25      9.19 o
  -3   2   8       70.95       96.71      1.65 o
  -2   2   8      144.27      135.52      1.89 o
  -1   2   8      107.74       98.74      1.60 o
   0   2   8      623.33      677.18      7.79 o
   1   2   8     2109.66     2198.19     22.69 o
   2   2   8      440.16      475.46      5.46 o
   3   2   8      714.61      724.23      7.60 o
   4   2   8      540.04      531.61      7.11 o
   5   2   8      908.81      917.20     16.36 o
   6   2   8      560.83      572.57      9.63 o
   7   2   8      123.16      116.90      4.82 o
   8   2   8       20.97       17.37      1.87 o
   9   2   8       39.69       40.34      2.63 o
 -12   3   8        4.35        3.24      1.83 o
 -11   3   8        3.40        3.50      1.40 o
 -10   3   8        8.46       10.03      1.56 o
  -9   3   8       26.37       33.04      2.38 o
  -8   3   8       66.44       62.36      2.08 o
  -7   3   8       59.22       60.97      2.00 o
  -6   3   8      179.87      189.44      3.07 o
  -5   3   8       44.46       36.89      1.27 o
  -4   3   8      134.73      133.88      3.00 o
  -3   3   8      132.21      120.25      2.04 o
  -2   3   8      180.74      182.67      2.62 o
  -1   3   8      272.69      293.91      3.51 o
   0   3   8      271.14      263.84      3.61 o
   1   3   8       46.35       43.99      1.28 o
   2   3   8      185.17      182.03      2.62 o
   3   3   8       12.92       15.20      0.94 o
   4   3   8       94.14       86.79      2.18 o
   5   3   8       16.17       13.48      1.49 o
   6   3   8       46.14       48.46      2.30 o
   7   3   8       10.40        9.83      1.55 o
   8   3   8       25.08       27.92      2.22 o
   9   3   8        0.32       -0.29      1.44 o
 -12   4   8        6.63        4.82      1.95 o
 -11   4   8        8.23        9.66      2.54 o
 -10   4   8        1.28        0.63      1.28 o
  -9   4   8      185.41      173.49      4.30 o
  -8   4   8       21.29       18.29      1.68 o
  -7   4   8        5.86        8.25      1.95 o
  -6   4   8      156.11      139.44      2.92 o
  -5   4   8       23.91       20.86      1.06 o
  -4   4   8        4.54        5.79      0.68 o
  -3   4   8       13.66       16.92      1.21 o
  -2   4   8      111.27      103.46      2.52 o
  -1   4   8      279.09      282.07      4.39 o
   0   4   8      403.02      423.18      6.46 o
   1   4   8       25.27       28.14      1.90 o
   2   4   8      391.29      380.62      7.16 o
   3   4   8       56.15       64.74      2.63 o
   4   4   8      371.96      371.09      6.17 o
   5   4   8       47.53       48.16      2.39 o
   6   4   8        5.67        4.65      1.53 o
   7   4   8       59.31       55.86      3.32 o
   8   4   8       51.24       52.07      2.87 o
 -10   5   8       12.72       12.04      2.06 o
  -9   5   8       32.50       30.51      2.48 o
  -8   5   8        1.44        2.47      1.47 o
  -7   5   8      446.98      429.87      7.44 o
  -6   5   8        0.59       -0.88      0.95 o
  -5   5   8      207.38      216.14      4.48 o
  -4   5   8       16.19       16.87      1.46 o
  -3   5   8       27.05       32.76      2.03 o
  -2   5   8      125.31      117.27      3.45 o
  -1   5   8        3.62        3.09      1.00 o
   0   5   8        0.66        1.81      1.31 o
   1   5   8        0.36        1.91      1.05 o
   2   5   8        8.42        5.12      1.51 o
   3   5   8      130.69      137.73      3.76 o
   4   5   8      374.92      349.40      7.92 o
   5   5   8        0.00       -0.29      1.60 o
   6   5   8       36.74       36.77      2.20 o
   7   5   8        9.72       12.70      1.69 o
  -9   6   8       33.27       26.98      2.69 o
  -8   6   8        6.35        8.42      2.25 o
  -7   6   8        2.49        5.76      1.70 o
  -6   6   8       74.94       76.62      3.33 o
  -5   6   8        2.55        0.14      1.95 o
  -4   6   8      127.60      135.29      4.15 o
  -3   6   8       46.31       49.68      2.65 o
  -2   6   8      261.93      269.39      5.46 o
  -1   6   8       27.50       28.80      1.84 o
   0   6   8       78.89       76.14      3.66 o
   1   6   8      326.91      332.41      8.01 o
   2   6   8      201.66      187.42      7.02 o
   3   6   8       48.37       44.26      2.80 o
   4   6   8       27.96       28.96      2.52 o
   5   6   8        2.07        2.05      1.63 o
  -6   7   8       22.91       28.18      4.25 o
  -5   7   8       60.55       60.54      3.75 o
  -4   7   8        5.38        5.51      2.04 o
  -3   7   8       69.77       85.64      4.25 o
  -2   7   8       91.99      103.27      5.00 o
  -1   7   8       72.03       71.59      7.47 o
   0   7   8       47.18       63.86      4.45 o
   1   7   8        7.27        9.28      2.59 o
   2   7   8      122.70      115.33      9.37 o
   3   7   8      133.04      141.23      9.22 o
 -13   1   9        0.29        1.48      1.76 o
 -12   1   9       17.01       18.12      2.49 o
 -11   1   9       40.66       31.84      2.38 o
 -10   1   9       58.43       62.69      2.50 o
  -9   1   9       97.74       88.78      2.39 o
  -8   1   9       29.87       30.80      1.63 o
  -7   1   9        1.92        2.45      0.64 o
  -6   1   9        1.00        1.04      0.39 o
  -5   1   9      139.75      142.05      2.08 o
  -4   1   9      279.44      283.10      3.53 o
  -3   1   9       33.08       29.85      0.79 o
  -2   1   9       25.27       31.26      0.86 o
  -1   1   9      543.53      557.95      7.61 o
   0   1   9        0.75        0.36      0.38 o
   1   1   9       90.51       82.35      1.49 o
   2   1   9      301.23      308.51      4.44 o
   3   1   9      330.89      336.15      4.16 o
   4   1   9      542.24      518.42      6.69 o
   5   1   9        3.32        2.16      1.02 o
   6   1   9       38.16       36.03      2.27 o
   7   1   9        6.29        5.94      1.28 o
   8   1   9       95.10       91.38      3.24 o
   9   1   9        0.02       -1.18      1.20 o
 -13   2   9      171.18      173.62      5.51 o
 -12   2   9       17.41       13.15      2.08 o
 -11   2   9       25.16       30.27      2.70 o
 -10   2   9       45.10       43.19      2.18 o
  -9   2   9      336.05      337.79      6.02 o
  -8   2   9        6.37        5.26      0.95 o
  -7   2   9      109.50       98.98      2.06 o
  -6   2   9      103.91      110.01      1.81 o
  -5   2   9       19.33       19.93      1.36 o
  -4   2   9      163.79      163.04      2.21 o
  -3   2   9        1.26        0.23      0.35 o
  -2   2   9      947.74      966.86      9.72 o
  -1   2   9       97.79       98.12      1.82 o
   0   2   9      312.97      296.86      3.54 o
   1   2   9       11.94       13.87      0.62 o
   2   2   9     1740.67     1757.11     18.20 o
   3   2   9       89.77       88.75      1.65 o
   4   2   9      540.69      546.92      7.22 o
   5   2   9      437.18      445.67      7.67 o
   6   2   9        4.17        3.13      1.15 o
   7   2   9      128.13      131.45      3.77 o
   8   2   9      142.96      140.38      4.14 o
   9   2   9       67.19       71.08      3.19 o
 -12   3   9       39.82       44.19      3.02 o
 -11   3   9        8.75        5.64      1.74 o
 -10   3   9      192.77      197.40      4.61 o
  -9   3   9       10.10        9.74      1.41 o
  -8   3   9      145.31      147.86      3.63 o
  -7   3   9       67.71       79.61      2.10 o
  -6   3   9      371.97      351.91      4.69 o
  -5   3   9       90.00       82.46      2.05 o
  -4   3   9      187.32      181.86      2.75 o
  -3   3   9        5.22        6.64      0.69 o
  -2   3   9      123.75      131.93      2.51 o
  -1   3   9      466.28      442.80      5.20 o
   0   3   9       41.15       43.42      1.23 o
   1   3   9      416.75      412.03      5.18 o
   2   3   9        2.08        6.03      0.76 o
   3   3   9     1031.77     1019.81     18.17 o
   4   3   9     1539.47     1501.28     21.48 o
   5   3   9      148.15      150.34      3.77 o
   6   3   9       31.40       32.48      1.97 o
   7   3   9      103.57      103.38      3.48 o
   8   3   9      155.65      160.74      4.57 o
 -11   4   9      185.35      209.23      5.88 o
 -10   4   9       78.12       77.22      3.48 o
  -9   4   9      182.24      176.06      4.32 o
  -8   4   9       67.45       71.45      2.66 o
  -7   4   9      245.76      251.81      4.97 o
  -6   4   9       56.65       60.06      2.25 o
  -5   4   9      345.35      330.69      4.93 o
  -4   4   9       73.97       74.54      2.05 o
  -3   4   9      683.73      680.70      8.85 o
  -2   4   9      835.73      852.94     11.53 o
  -1   4   9       99.55       97.37      2.26 o
   0   4   9      382.97      374.20      5.89 o
   1   4   9       18.43       16.91      1.22 o
   2   4   9     2123.98     2131.74     34.34 o
   3   4   9      200.37      196.76      4.36 o
   4   4   9      349.71      349.53      6.64 o
   5   4   9       51.23       48.25      2.13 o
   6   4   9      144.30      155.92      6.41 o
   7   4   9      116.73      125.81      3.98 o
 -10   5   9      160.91      178.91      6.19 o
  -9   5   9      121.56      131.14      5.30 o
  -8   5   9        5.28        5.24      1.40 o
  -7   5   9        6.61        8.80      1.33 o
  -6   5   9      170.02      170.99      4.01 o
  -5   5   9        3.40        3.03      1.13 o
  -4   5   9      696.75      673.21     10.10 o
  -3   5   9       92.18       89.49      3.17 o
  -2   5   9      121.39      126.00      3.25 o
  -1   5   9      438.35      413.89      6.84 o
   0   5   9      187.43      190.70      4.49 o
   1   5   9      397.18      399.26      8.61 o
   2   5   9       28.47       30.20      2.86 o
   3   5   9      117.91      115.06      4.14 o
   4   5   9      179.67      160.41      4.84 o
   5   5   9       56.33       59.52      3.12 o
   6   5   9        8.76        7.90      1.48 o
  -9   6   9       20.75       25.93      5.11 o
  -8   6   9        7.62        8.54      2.22 o
  -7   6   9        3.34        7.41      2.03 o
  -6   6   9        0.12       -2.01      1.38 o
  -5   6   9       43.79       39.74      4.36 o
  -4   6   9      162.42      156.12      5.28 o
  -3   6   9      362.89      360.78      8.75 o
  -2   6   9      542.25      560.02     10.16 o
  -1   6   9       96.88      100.98      3.92 o
   0   6   9      297.40      303.22      9.28 o
   1   6   9      102.19      102.99      5.27 o
   2   6   9      705.90      699.50     18.49 o
   3   6   9        2.47        2.94      2.08 o
   4   6   9        2.96        1.79      1.55 o
   5   6   9        0.04        0.38      1.55 o
  -6   7   9       14.29       12.82      2.42 o
  -5   7   9       11.27       10.54      2.39 o
  -4   7   9      115.38      109.76      5.87 o
  -3   7   9       13.48       15.52      3.35 o
  -2   7   9       25.42       25.17      2.72 o
  -1   7   9       43.59       34.67      7.26 o
   0   7   9      147.24      150.89      6.68 o
   1   7   9        7.87        5.72      3.88 o
   2   7   9        6.43        3.77      3.27 o
 -13   0  10        6.12        7.86      5.15 o
 -12   0  10       78.69       86.13      5.20 o
 -11   0  10        0.06        0.73      1.81 o
 -10   0  10      157.51      162.75      8.78 o
  -9   0  10        6.88        5.38      1.30 o
  -8   0  10      532.60      528.25     11.52 o
  -7   0  10      285.65      302.81      7.01 o
  -6   0  10       36.14       35.32      1.16 o
  -5   0  10      610.96      608.48     10.52 o
  -4   0  10       46.20       52.75      3.15 o
  -3   0  10     1619.30     1624.03     22.57 o
  -2   0  10       96.58      115.36      4.49 o
  -1   0  10      212.32      194.28      9.36 o
   0   0  10      711.16      741.31     12.53 o
   1   0  10     1903.33     1975.57     31.88 o
   2   0  10        7.36        6.15      0.94 o
   3   0  10       78.39       77.36      1.90 o
   4   0  10       22.11       21.80      1.46 o
   5   0  10      100.44      109.39      4.05 o
   6   0  10       58.71       59.71      3.27 o
   7   0  10        9.47        8.56      1.94 o
   8   0  10       86.36       90.10      4.55 o
   9   0  10        0.46        1.21      1.84 o
 -13   1  10       58.48       79.73      3.83 o
 -12   1  10        0.81        1.95      1.53 o
 -11   1  10       61.71       64.59      3.06 o
 -10   1  10        3.29        4.83      1.40 o
  -9   1  10      305.05      302.27      5.43 o
  -8   1  10       87.69       96.43      2.09 o
  -7   1  10      287.86      290.17      4.55 o
  -6   1  10      578.07      569.98      7.43 o
  -5   1  10      205.73      192.52      2.51 o
  -4   1  10      887.40      879.63     15.68 o
  -3   1  10        0.28        0.75      0.33 o
  -2   1  10      146.74      119.08      2.07 o
  -1   1  10      205.05      215.46      2.88 o
   0   1  10      497.80      465.78      5.92 o
   1   1  10      105.36      120.03      1.77 o
   2   1  10      177.46      181.37      3.79 o
   3   1  10       15.35       13.85      1.23 o
   4   1  10        6.03        9.06      0.81 o
   5   1  10       21.95       17.84      1.35 o
   6   1  10       53.67       56.04      2.29 o
   7   1  10      211.03      212.63      4.99 o
   8   1  10        0.01       -0.05      1.16 o
   9   1  10       33.68       37.65      3.09 o
 -13   2  10       21.84       26.01      3.10 o
 -12   2  10       31.65       32.13      2.64 o
 -11   2  10       43.45       43.07      2.67 o
 -10   2  10        0.10       -1.12      1.22 o
  -9   2  10       14.06       14.10      1.38 o
  -8   2  10      104.09      110.18      2.84 o
  -7   2  10      156.87      182.01      2.89 o
  -6   2  10      120.44      117.36      2.28 o
  -5   2  10      119.03      130.35      2.65 o
  -4   2  10       82.00       73.06      1.34 o
  -3   2  10      236.00      231.30      3.12 o
  -2   2  10       14.37       20.12      0.75 o
  -1   2  10        0.41        0.03      0.54 o
   0   2  10        6.53        3.73      0.50 o
   1   2  10      293.16      298.68      4.37 o
   2   2  10      596.36      574.07      7.18 o
   3   2  10        5.87        5.39      0.78 o
   4   2  10       15.79       17.88      1.66 o
   5   2  10      406.84      402.28      7.05 o
   6   2  10       92.74       95.50      3.03 o
   7   2  10       12.57       10.72      2.46 o
   8   2  10        4.13        4.01      1.38 o
 -12   3  10        0.68        0.04      1.61 o
 -11   3  10       10.42       14.51      2.39 o
 -10   3  10       15.96       16.89      1.90 o
  -9   3  10        7.31        5.64      1.44 o
  -8   3  10       12.50       16.24      1.45 o
  -7   3  10        9.92       12.83      1.24 o
  -6   3  10        3.62        2.19      0.78 o
  -5   3  10      285.75      271.13      4.59 o
  -4   3  10       81.39       81.12      1.89 o
  -3   3  10        1.27        0.91      0.52 o
  -2   3  10      225.33      253.56      3.29 o
  -1   3  10       22.13       25.89      0.91 o
   0   3  10      198.66      192.49      2.88 o
   1   3  10      492.94      491.97      6.00 o
   2   3  10      276.90      281.53      5.17 o
   3   3  10        0.33        2.06      0.86 o
   4   3  10       72.13       75.70      2.45 o
   5   3  10       55.79       55.62      2.77 o
   6   3  10       72.75       72.82      2.74 o
   7   3  10        9.43        7.79      1.48 o
   8   3  10       23.21       25.59      2.30 o
 -11   4  10       37.35       45.96      3.51 o
 -10   4  10       36.41       35.79      2.59 o
  -9   4  10       12.14       12.63      2.33 o
  -8   4  10       35.26       33.78      2.25 o
  -7   4  10       84.07       70.23      2.31 o
  -6   4  10       22.88       23.75      1.59 o
  -5   4  10       42.22       37.28      1.76 o
  -4   4  10       79.48       83.10      2.45 o
  -3   4  10        0.23        0.58      0.72 o
  -2   4  10       46.21       41.85      1.54 o
  -1   4  10        7.37        7.81      0.89 o
   0   4  10       88.49       86.47      4.09 o
   1   4  10        4.78        6.91      1.43 o
   2   4  10      164.58      158.98      5.46 o
   3   4  10       13.39       12.42      1.71 o
   4   4  10      183.43      178.69      4.23 o
   5   4  10       85.20       82.41      2.65 o
   6   4  10       20.09       19.79      1.84 o
   7   4  10        3.25        1.17      1.34 o
 -10   5  10       17.41       23.16      2.87 o
  -9   5  10       35.71       36.43      2.59 o
  -8   5  10       62.88       63.17      3.02 o
  -7   5  10       60.08       62.48      2.89 o
  -6   5  10      139.51      145.18      4.75 o
  -5   5  10       11.92       16.89      1.75 o
  -4   5  10       32.52       34.15      2.10 o
  -3   5  10       41.07       41.85      2.90 o
  -2   5  10      115.66      128.46      4.89 o
  -1   5  10       29.35       29.43      1.97 o
   0   5  10       13.26       16.69      1.90 o
   1   5  10        4.90        5.53      1.53 o
   2   5  10      226.12      228.40      7.39 o
   3   5  10      144.76      148.75      5.85 o
   4   5  10        8.15        5.74      1.51 o
   5   5  10        5.24        4.58      1.41 o
   6   5  10        5.51        4.17      1.33 o
  -8   6  10       26.65       26.54      2.92 o
  -7   6  10       42.66       43.79      3.25 o
  -6   6  10       91.33       82.55      4.07 o
  -5   6  10      100.90      107.60      4.49 o
  -4   6  10       67.27       62.94      3.75 o
  -3   6  10       72.02       76.76      3.76 o
  -2   6  10       16.72       17.81      1.95 o
  -1   6  10      104.93      114.99      4.23 o
   0   6  10        8.83       10.39      1.91 o
   1   6  10       23.01       28.05      3.04 o
   2   6  10       15.43       21.20      2.86 o
   3   6  10        2.84        5.93      3.45 o
   4   6  10       44.12       43.72      3.84 o
  -5   7  10        2.78        2.15      1.82 o
  -4   7  10      156.81      167.64      5.90 o
  -3   7  10       23.49       24.09      4.42 o
  -2   7  10      108.34      113.71      9.02 o
  -1   7  10       42.85       40.04      3.83 o
   0   7  10      292.49      309.01     10.12 o
   1   7  10      182.05      201.18      7.88 o
 -13   1  11       22.00       24.85      2.59 o
 -12   1  11       11.50       13.54      1.99 o
 -11   1  11        4.57        2.49      1.39 o
 -10   1  11       90.91       79.95      3.09 o
  -9   1  11        2.20        1.68      1.13 o
  -8   1  11      110.60      107.90      4.58 o
  -7   1  11       10.28        9.74      0.77 o
  -6   1  11       49.16       47.33      1.17 o
  -5   1  11       60.18       54.90      1.35 o
  -4   1  11      261.81      255.58      3.76 o
  -3   1  11        8.32        8.95      0.45 o
  -2   1  11      718.64      686.64      9.48 o
  -1   1  11       16.25       16.55      0.86 o
   0   1  11       11.19       12.36      1.27 o
   1   1  11      188.86      186.30      2.45 o
   2   1  11       40.37       39.98      1.14 o
   3   1  11        1.31       -0.05      0.59 o
   4   1  11       28.75       30.46      2.24 o
   5   1  11        0.00        0.23      0.80 o
   6   1  11       22.67       24.39      1.62 o
   7   1  11       38.64       35.83      2.78 o
   8   1  11       19.00       19.06      1.81 o
 -12   2  11        0.22       -0.54      1.51 o
 -11   2  11       15.89       13.05      1.84 o
 -10   2  11        0.10        0.54      1.28 o
  -9   2  11      149.96      138.00      3.92 o
  -8   2  11       67.74       61.00      2.51 o
  -7   2  11       42.55       35.07      1.56 o
  -6   2  11      201.99      198.52      2.89 o
  -5   2  11      238.99      240.55      3.13 o
  -4   2  11      133.81      135.15      2.39 o
  -3   2  11     1123.67     1100.94     11.65 o
  -2   2  11       20.63       17.14      1.55 o
  -1   2  11      142.36      136.07      2.96 o
   0   2  11       15.51       15.50      1.43 o
   1   2  11      407.99      403.70      5.34 o
   2   2  11       53.93       59.81      1.56 o
   3   2  11      151.19      143.84      3.80 o
   4   2  11       28.48       25.33      1.32 o
   5   2  11      176.94      179.46      3.97 o
   6   2  11       17.50       17.25      1.52 o
   7   2  11       76.97       83.52      2.98 o
   8   2  11       12.82       14.92      1.75 o
 -12   3  11        9.18        8.08      2.24 o
 -11   3  11        0.18        0.89      1.94 o
 -10   3  11       66.92       65.80      3.05 o
  -9   3  11       50.52       54.65      2.65 o
  -8   3  11      139.46      123.20      4.28 o
  -7   3  11      417.90      397.71      7.34 o
  -6   3  11        0.10        0.01      0.64 o
  -5   3  11      814.02      817.61      8.87 o
  -4   3  11       75.89       77.62      1.76 o
  -3   3  11       91.21       87.02      1.94 o
  -2   3  11      604.92      608.44      6.39 o
  -1   3  11       29.30       28.85      0.96 o
   0   3  11      558.52      548.15      6.49 o
   1   3  11        1.19        1.65      0.83 o
   2   3  11      197.34      188.60      4.71 o
   3   3  11        1.13        0.88      1.12 o
   4   3  11      344.39      334.63      7.40 o
   5   3  11       14.32       16.50      1.42 o
   6   3  11       61.74       62.37      2.55 o
   7   3  11        0.63        2.45      1.21 o
 -11   4  11        8.54        8.56      2.30 o
 -10   4  11       41.12       42.42      3.22 o
  -9   4  11        7.71        7.38      1.97 o
  -8   4  11      250.04      247.11      6.69 o
  -7   4  11       65.04       59.86      3.12 o
  -6   4  11      751.84      722.52     12.08 o
  -5   4  11       34.90       37.17      2.10 o
  -4   4  11      275.96      278.12      5.74 o
  -3   4  11       82.03       80.02      3.13 o
  -2   4  11      409.27      400.56      7.34 o
  -1   4  11      417.67      421.00      7.59 o
   0   4  11      178.61      173.17      5.28 o
   1   4  11      525.04      502.48     10.16 o
   2   4  11       44.33       45.66      3.00 o
   3   4  11      139.75      138.42      6.21 o
   4   4  11        0.32        0.78      1.13 o
   5   4  11      158.84      154.67      3.63 o
   6   4  11        3.87        3.07      1.29 o
 -10   5  11       40.93       47.93      4.68 o
  -9   5  11       25.06       30.37      2.45 o
  -8   5  11       27.21       24.02      2.19 o
  -7   5  11      183.69      177.31      4.85 o
  -6   5  11        3.98        3.59      1.44 o
  -5   5  11      588.44      568.28     10.18 o
  -4   5  11       81.01       77.06      3.05 o
  -3   5  11      209.97      208.45      5.04 o
  -2   5  11       80.20       76.14      2.97 o
  -1   5  11      429.03      417.98      9.13 o
   0   5  11     1072.45     1055.38     23.92 o
   1   5  11       50.11       47.60      3.44 o
   2   5  11       44.04       44.16      4.54 o
   3   5  11       41.00       37.42      3.16 o
   4   5  11       61.99       63.74      4.22 o
   5   5  11        4.78        5.59      1.52 o
  -8   6  11       29.83       34.49      3.17 o
  -7   6  11       26.75       20.63      2.68 o
  -6   6  11      237.11      222.20      7.69 o
  -5   6  11       75.02       74.60      3.84 o
  -4   6  11       50.93       51.81      3.27 o
  -3   6  11       27.92       28.58      2.27 o
  -2   6  11      434.94      446.03      8.74 o
  -1   6  11      300.16      315.61      8.35 o
   0   6  11       12.06       10.90      2.02 o
   1   6  11       18.45       16.76      2.68 o
   2   6  11       87.14       87.12      7.47 o
   3   6  11        0.73       -0.15      1.97 o
  -3   7  11       29.86       34.52      3.14 o
  -2   7  11        2.27        0.86      2.28 o
 -12   0  12       24.88       19.20      3.42 o
 -11   0  12       42.76       56.48     10.46 o
 -10   0  12      131.69      126.77      5.46 o
  -9   0  12      119.35      128.69      8.23 o
  -8   0  12        5.56        8.04      3.35 o
  -7   0  12      864.02      826.42     17.75 o
  -6   0  12      185.75      189.00      7.81 o
  -5   0  12      568.29      564.21      9.88 o
  -4   0  12     1891.14     1865.05     27.37 o
  -3   0  12      186.74      191.05      3.61 o
  -2   0  12     4419.90     4409.54     59.75 o
  -1   0  12      469.71      460.05     18.25 o
   0   0  12       88.66       85.13      3.03 o
   1   0  12      316.05      328.55      7.20 o
   2   0  12     1374.41     1309.33     25.69 o
   3   0  12        1.88        3.16      1.53 o
   4   0  12       54.32       58.17      3.64 o
   5   0  12       34.99       39.48      2.46 o
   6   0  12       81.00       91.84      4.01 o
   7   0  12      184.43      184.71     11.11 o
 -12   1  12        6.97       10.92      1.95 o
 -11   1  12       11.45       11.12      1.81 o
 -10   1  12      126.24      131.67      3.96 o
  -9   1  12      176.50      158.81      4.13 o
  -8   1  12      762.02      722.79     11.54 o
  -7   1  12       16.28       12.55      1.26 o
  -6   1  12      534.73      552.26      6.58 o
  -5   1  12       82.11       86.30      1.97 o
  -4   1  12     2401.39     2401.17     23.90 o
  -3   1  12      153.74      155.86      2.80 o
  -2   1  12        2.91        3.16      0.76 o
  -1   1  12       17.56       16.04      0.96 o
   0   1  12       77.88       82.73      2.42 o
   1   1  12      137.55      130.34      2.42 o
   2   1  12       11.25       20.18      0.94 o
   3   1  12       20.61       29.43      1.53 o
   4   1  12      212.03      184.95      4.44 o
   5   1  12       63.74       64.23      2.10 o
   6   1  12       81.93       79.89      2.60 o
   7   1  12       15.37       20.70      1.72 o
 -12   2  12       11.21       10.68      2.32 o
 -11   2  12       15.89       15.08      2.22 o
 -10   2  12        0.95       -1.92      1.52 o
  -9   2  12       46.17       48.35      2.41 o
  -8   2  12       13.33       15.11      1.49 o
  -7   2  12      512.51      495.60      8.41 o
  -6   2  12      115.00      105.24      4.67 o
  -5   2  12      194.29      195.42      2.86 o
  -4   2  12      108.99      112.39      1.91 o
  -3   2  12      439.88      433.43      5.00 o
  -2   2  12     2256.26     2174.00     58.33 o
  -1   2  12        1.26        1.74      0.79 o
   0   2  12      138.41      138.66      3.76 o
   1   2  12        2.04        4.90      0.62 o
   2   2  12     1041.38      996.97     14.28 o
   3   2  12       67.48       66.18      2.50 o
   4   2  12      190.43      190.00      4.81 o
   5   2  12        0.35        0.44      0.85 o
   6   2  12      105.58      108.44      3.09 o
   7   2  12       19.82       18.02      1.70 o
 -11   3  12        2.18        0.67      1.71 o
 -10   3  12       23.91       30.53      2.65 o
  -9   3  12        2.69        3.34      1.68 o
  -8   3  12      100.90       94.01      4.52 o
  -7   3  12        1.16        1.62      1.23 o
  -6   3  12       82.94       84.84      2.89 o
  -5   3  12      121.04      116.21      3.26 o
  -4   3  12      279.86      286.62      4.85 o
  -3   3  12       46.52       48.05      1.58 o
  -2   3  12       50.37       51.75      1.72 o
  -1   3  12       41.96       35.88      1.53 o
   0   3  12      445.82      438.14      7.26 o
   1   3  12        9.58        8.34      1.68 o
   2   3  12       29.87       26.94      2.59 o
   3   3  12      139.97      137.96      4.04 o
   4   3  12      150.62      138.56      4.22 o
   5   3  12        2.64        3.61      1.43 o
   6   3  12        0.62        0.17      1.07 o
 -10   4  12        0.36        1.38      1.64 o
  -9   4  12       28.16       25.99      2.62 o
  -8   4  12        3.60        3.41      1.43 o
  -7   4  12       16.58       16.32      1.83 o
  -6   4  12       72.90       70.93      2.88 o
  -5   4  12      145.09      147.96      4.00 o
  -4   4  12        3.92        2.79      1.11 o
  -3   4  12      164.29      164.50      3.77 o
  -2   4  12      692.31      688.77     11.31 o
  -1   4  12       83.04       84.77      3.46 o
   0   4  12      193.25      186.32      5.03 o
   1   4  12       65.32       65.62      3.09 o
   2   4  12       77.62       74.04      3.71 o
   3   4  12       25.67       26.85      2.15 o
   4   4  12       15.00       14.98      1.66 o
   5   4  12       22.31       26.77      2.06 o
  -9   5  12        1.01        0.03      1.46 o
  -8   5  12       45.55       50.03      4.62 o
  -7   5  12       16.17       12.03      1.82 o
  -6   5  12       28.54       31.65      2.25 o
  -5   5  12      111.82      113.53      3.76 o
  -4   5  12      120.66      121.59      3.82 o
  -3   5  12       15.58       14.29      2.62 o
  -2   5  12       19.10       19.20      2.06 o
  -1   5  12       15.57       17.01      1.97 o
   0   5  12       78.15       78.09      3.51 o
   1   5  12       82.32       86.87      5.00 o
   2   5  12        0.41       -1.75      1.53 o
   3   5  12        0.81        2.43      1.74 o
   4   5  12        2.50        1.43      1.54 o
  -7   6  12      152.47      152.88      5.64 o
  -6   6  12        2.27        3.48      1.84 o
  -5   6  12       60.72       63.18      3.61 o
  -4   6  12        0.95        2.12      1.75 o
  -3   6  12       11.43       15.85      2.52 o
  -2   6  12       31.38       37.93      2.47 o
  -1   6  12        8.01        9.08      1.96 o
   0   6  12        3.13        1.49      1.65 o
   1   6  12      103.87      108.96      5.38 o
   2   6  12       58.56       68.21      9.20 o
 -12   1  13        2.76        1.18      2.22 o
 -11   1  13       10.55        6.04      1.91 o
 -10   1  13        9.83       12.34      1.93 o
  -9   1  13       18.52       17.31      1.91 o
  -8   1  13       11.74       11.04      1.58 o
  -7   1  13       20.23       19.83      1.48 o
  -6   1  13        0.64        0.42      0.65 o
  -5   1  13       87.40       83.57      1.78 o
  -4   1  13      508.21      503.91      5.92 o
  -3   1  13      167.13      164.40      3.50 o
  -2   1  13       18.61       21.14      1.13 o
  -1   1  13        0.01        0.26      0.68 o
   0   1  13      148.70      149.53      3.56 o
   1   1  13        5.56        3.88      1.10 o
   2   1  13       22.35       20.41      1.67 o
   3   1  13        9.05        6.68      1.41 o
   4   1  13       33.42       35.77      1.88 o
   5   1  13       94.52       85.02      3.04 o
   6   1  13        0.00       -0.42      1.19 o
 -12   2  13       23.12       24.67      2.82 o
 -11   2  13        5.46        3.29      1.69 o
 -10   2  13      145.34      135.80      6.36 o
  -9   2  13        0.57        0.07      1.33 o
  -8   2  13        1.05        0.40      1.20 o
  -7   2  13       26.92       26.03      1.95 o
  -6   2  13      270.33      279.99      5.64 o
  -5   2  13      731.26      726.95     10.11 o
  -4   2  13      251.88      245.69      4.12 o
  -3   2  13       22.54       19.53      1.03 o
  -2   2  13      180.98      166.45      4.23 o
  -1   2  13      544.21      548.86      9.25 o
   0   2  13       60.80       65.74      2.33 o
   1   2  13       77.13       83.80      2.17 o
   2   2  13       34.21       33.80      1.83 o
   3   2  13      279.38      286.61      6.07 o
   4   2  13       32.70       37.88      2.13 o
   5   2  13       91.21       94.51      3.42 o
   6   2  13      153.64      164.05      6.76 o
 -11   3  13        7.96        4.22      1.88 o
 -10   3  13        8.73        6.35      1.87 o
  -9   3  13      109.55       99.27      3.97 o
  -8   3  13       82.74       75.83      3.38 o
  -7   3  13      123.21      119.30      3.61 o
  -6   3  13        1.09        0.98      1.02 o
  -5   3  13        0.02       -0.64      0.98 o
  -4   3  13      864.02      843.42     14.22 o
  -3   3  13       39.90       37.20      1.47 o
  -2   3  13      206.50      206.41      3.50 o
  -1   3  13        0.30       -0.21      0.74 o
   0   3  13      152.80      146.45      4.03 o
   1   3  13      237.21      229.55      4.73 o
   2   3  13      126.86      125.57      3.36 o
   3   3  13       19.02       22.27      1.80 o
   4   3  13      157.28      161.18      5.85 o
   5   3  13      217.49      213.82      6.72 o
 -10   4  13      148.07      155.41      5.62 o
  -9   4  13       76.72       74.73      3.35 o
  -8   4  13        7.69        8.64      1.81 o
  -7   4  13      312.02      307.46      6.66 o
  -6   4  13      231.54      242.54      5.59 o
  -5   4  13      220.53      219.41      5.12 o
  -4   4  13       68.91       69.61      2.86 o
  -3   4  13       76.00       71.70      2.47 o
  -2   4  13       77.29       71.99      2.67 o
  -1   4  13      272.53      284.31      6.69 o
   0   4  13       93.42       93.36      4.27 o
   1   4  13      203.60      212.98      5.63 o
   2   4  13      113.59      106.57      4.46 o
   3   4  13      198.59      212.53      5.64 o
   4   4  13       24.71       30.17      2.08 o
  -8   5  13       84.98       78.84      4.09 o
  -7   5  13        0.37        1.00      1.37 o
  -6   5  13        6.73        5.21      1.53 o
  -5   5  13        5.76        3.14      2.34 o
  -4   5  13      187.44      186.12      4.44 o
  -3   5  13        5.85        3.68      1.37 o
  -2   5  13        1.13        1.68      1.24 o
  -1   5  13       12.97       15.15      1.92 o
   0   5  13       20.62       24.93      2.22 o
   1   5  13       26.36       29.18      2.89 o
   2   5  13       84.93       80.81      7.57 o
   3   5  13        9.64        7.59      3.93 o
  -5   6  13       17.64       23.04      3.11 o
  -4   6  13       49.54       57.19      3.02 o
  -3   6  13      152.34      157.30      4.68 o
  -2   6  13        2.59       -0.09      2.47 o
  -1   6  13       63.74       71.96      3.67 o
   0   6  13      158.34      160.55      6.53 o
 -12   0  14       46.37       51.06      5.92 o
 -11   0  14      172.98      154.99      8.98 o
 -10   0  14      616.87      565.39     19.85 o
  -9   0  14      157.22      150.05      7.93 o
  -8   0  14       81.73       78.01      5.34 o
  -7   0  14      276.94      252.61      9.84 o
  -6   0  14     3213.89     3133.69     84.65 o
  -5   0  14      607.88      616.17     11.51 o
  -4   0  14       98.13       96.26      4.28 o
  -3   0  14      199.52      199.10      4.34 o
  -2   0  14      175.84      170.50      3.71 o
  -1   0  14      170.41      146.69      3.35 o
   0   0  14       28.23       38.38      2.56 o
   1   0  14      350.69      286.14      9.40 o
   2   0  14       75.27      110.53      5.17 o
   3   0  14       15.63       20.04      2.55 o
   4   0  14        1.09        0.71      1.80 o
   5   0  14      136.94      162.74      8.06 o
   6   0  14       33.15       25.89      3.81 o
 -12   1  14      174.55      164.50      6.91 o
 -11   1  14       23.12       30.43      3.26 o
 -10   1  14       15.97       13.37      2.42 o
  -9   1  14       38.46       43.07      3.79 o
  -8   1  14        7.11       23.17      3.40 o
  -7   1  14      526.67      505.70     11.81 o
  -6   1  14       84.37       84.66      5.21 o
  -5   1  14       70.61       71.10      2.25 o
  -4   1  14     2277.38     2262.90     28.77 o
  -3   1  14       24.89       27.15      1.64 o
  -2   1  14       97.82       90.23      2.67 o
  -1   1  14      102.22      113.14      3.03 o
   0   1  14      307.64      256.37     13.44 o
   1   1  14        4.29       -0.16      0.77 o
   2   1  14        4.99        7.56      1.50 o
   3   1  14      170.92      153.75      4.88 o
   4   1  14      174.33      181.28      5.77 o
   5   1  14        4.16        2.07      1.58 o
 -11   2  14       51.54       47.00      3.78 o
 -10   2  14      457.96      423.35     17.11 o
  -9   2  14       30.15       32.55      4.10 o
  -8   2  14      319.18      321.73      8.89 o
  -7   2  14       31.46       30.31      5.66 o
  -6   2  14     1188.94     1195.15     20.98 o
  -5   2  14       14.92       15.57      1.57 o
  -4   2  14       28.98       32.95      1.44 o
  -3   2  14      221.44      217.48      4.01 o
  -2   2  14        0.03        0.76      0.79 o
  -1   2  14       29.14       28.56      2.49 o
   0   2  14        3.58        1.86      0.69 o
   1   2  14        0.75       -0.23      0.59 o
   2   2  14        1.95        6.34      1.00 o
   3   2  14       69.17       80.10      2.72 o
   4   2  14        3.03        3.17      1.17 o
   5   2  14      120.53      134.11      4.11 o
 -10   3  14        1.67       -1.91      1.76 o
  -9   3  14       72.04       79.98      5.99 o
  -8   3  14       75.26       75.01      3.54 o
  -7   3  14        5.86        8.31      1.70 o
  -6   3  14      168.92      169.29      5.28 o
  -5   3  14       11.39       10.64      2.44 o
  -4   3  14      317.78      319.11      6.42 o
  -3   3  14       42.82       42.11      3.03 o
  -2   3  14      138.56      146.89      5.63 o
  -1   3  14        6.51        5.31      1.99 o
   0   3  14      240.59      223.78      5.40 o
   1   3  14        3.28        2.82      0.97 o
   2   3  14      141.44      143.15      4.13 o
   3   3  14       16.13       15.92      1.45 o
   4   3  14       46.35       49.21      2.62 o
  -9   4  14        1.21       -0.21      1.56 o
  -8   4  14      110.31      101.38      4.25 o
  -7   4  14       31.91       34.54      3.88 o
  -6   4  14        2.00        1.92      1.46 o
  -5   4  14        8.30       11.27      1.76 o
  -4   4  14        1.36        1.88      1.21 o
  -3   4  14        4.55        4.33      1.38 o
  -2   4  14        2.15        3.32      2.10 o
  -1   4  14       35.09       34.32      2.19 o
   0   4  14        3.69        1.43      1.22 o
   1   4  14       13.55       11.94      1.85 o
   2   4  14        3.68        1.13      1.59 o
   3   4  14        3.81        2.90      1.38 o
  -7   5  14      206.56      198.78      6.18 o
  -6   5  14      235.01      237.08      6.71 o
  -5   5  14       67.89       70.63      3.56 o
  -4   5  14       30.37       29.95      2.63 o
  -3   5  14       68.71       70.30      3.40 o
  -2   5  14      104.79       99.45      3.93 o
  -1   5  14        5.07        4.79      1.58 o
   0   5  14        3.84        1.74      1.38 o
   1   5  14        2.32        3.97      1.77 o
 -11   1  15        0.03       -1.56      1.79 o
 -10   1  15        6.54       -2.02      1.53 o
  -9   1  15       86.65       77.37      3.99 o
  -8   1  15       29.28       27.34      2.46 o
  -7   1  15       42.78       40.41      2.59 o
  -6   1  15       31.69       32.03      1.99 o
  -5   1  15       44.06       42.31      2.01 o
  -4   1  15        4.11        4.19      0.80 o
  -3   1  15      367.50      362.42      9.64 o
  -2   1  15        6.95        7.50      1.42 o
  -1   1  15      109.68      110.55      3.85 o
   0   1  15        6.20        7.69      2.50 o
   1   1  15       12.74       17.71      1.39 o
   2   1  15       20.98       21.43      1.70 o
   3   1  15       36.60       37.04      3.15 o
   4   1  15        2.19        0.11      1.34 o
 -11   2  15        7.17       10.28      2.54 o
 -10   2  15        3.87        1.58      5.58 o
  -9   2  15       26.86       25.51      3.28 o
  -8   2  15      196.26      191.85      6.30 o
  -7   2  15      228.37      226.76      6.12 o
  -6   2  15      230.61      230.82      5.77 o
  -5   2  15        0.07       -0.89      0.88 o
  -4   2  15      100.64       92.31      2.76 o
  -3   2  15      207.29      211.55      6.09 o
  -2   2  15      387.99      375.17      8.83 o
  -1   2  15       71.31       64.11      3.20 o
   0   2  15       42.63       39.74      4.17 o
   1   2  15       59.72       55.06      2.19 o
   2   2  15      135.28      131.95      4.63 o
   3   2  15        0.54        0.81      1.26 o
   4   2  15       94.74      101.37      4.34 o
 -10   3  15       17.77       25.03      3.01 o
  -9   3  15       36.35       30.94      2.64 o
  -8   3  15      357.21      372.85      8.81 o
  -7   3  15      198.99      186.47      8.06 o
  -6   3  15      365.56      374.84      9.01 o
  -5   3  15       21.69       24.87      1.80 o
  -4   3  15       77.75       77.97      3.72 o
  -3   3  15      445.70      443.63      8.15 o
  -2   3  15       24.56       24.22      3.09 o
  -1   3  15      246.82      240.41      5.62 o
   0   3  15        0.00        0.01      0.81 o
   1   3  15      171.73      185.95      4.41 o
   2   3  15        0.07       -0.82      0.90 o
   3   3  15      284.96      286.91      6.45 o
  -8   4  15       13.42       10.66      2.11 o
  -7   4  15      216.71      221.91      6.71 o
  -6   4  15       72.73       74.32      7.95 o
  -5   4  15       92.44      100.36      4.18 o
  -4   4  15       13.05       16.78      1.72 o
  -3   4  15      175.85      176.11      4.57 o
  -2   4  15       83.37       92.64      3.47 o
  -1   4  15       14.02        9.38      1.82 o
   0   4  15      104.89       96.67      3.58 o
   1   4  15        3.61        4.12      1.30 o
   2   4  15      229.98      240.22      5.96 o
  -6   5  15      120.53      128.49      4.85 o
  -5   5  15       15.48       16.12      1.98 o
  -4   5  15      105.23      117.07      6.00 o
  -3   5  15      178.20      185.19      5.64 o
  -2   5  15       58.15       58.82      3.20 o
  -1   5  15      125.60      129.22      4.57 o
 -10   0  16       20.56       23.44      3.84 o
  -9   0  16        0.02        0.10      2.14 o
  -8   0  16       16.88       22.28      3.16 o
  -7   0  16        3.98        4.90      2.04 o
  -6   0  16       24.84       24.19      3.49 o
  -5   0  16       28.07       27.92      2.36 o
  -4   0  16       44.70       48.94      2.74 o
  -3   0  16      522.35      535.36     22.78 o
  -2   0  16        0.38        2.09      1.00 o
  -1   0  16       98.91      113.64      8.96 o
   0   0  16       37.29       36.16      2.81 o
   1   0  16      119.65      102.17      4.70 o
   2   0  16        0.76        1.80      1.43 o
   3   0  16       82.27       84.64      5.07 o
 -10   1  16        2.08        2.86      1.82 o
  -9   1  16      112.36      113.05     10.92 o
  -8   1  16       71.73       65.32      3.47 o
  -7   1  16        0.30        0.37      1.12 o
  -6   1  16        0.26       -1.07      0.94 o
  -5   1  16      500.99      491.48      8.78 o
  -4   1  16      283.43      274.50      5.91 o
  -3   1  16        6.32        7.50      1.78 o
  -2   1  16       42.92       45.72      2.56 o
  -1   1  16       44.32       39.30      2.54 o
   0   1  16      173.03      180.01      3.66 o
   1   1  16        2.75        4.21      1.07 o
   2   1  16       38.46       43.72      2.45 o
   3   1  16       49.78       55.58      8.16 o
 -10   2  16       34.66       34.78      3.22 o
  -9   2  16       60.18       59.89      3.66 o
  -8   2  16        0.55       -1.05      1.22 o
  -7   2  16       12.76       11.48      1.66 o
  -6   2  16       36.09       39.74      2.34 o
  -5   2  16        5.06        6.91      1.18 o
  -4   2  16       12.60       13.30      1.21 o
  -3   2  16       15.81       18.11      2.11 o
  -2   2  16        6.76        8.91      1.73 o
  -1   2  16       56.37       63.03      3.24 o
   0   2  16        3.41        6.40      1.83 o
   1   2  16      123.59      113.82      3.24 o
   2   2  16       50.78       50.99      4.54 o
   3   2  16       94.54       89.16      4.59 o
  -9   3  16        1.42        3.77      1.70 o
  -8   3  16       65.64       67.87      3.59 o
  -7   3  16        0.31        2.24      2.03 o
  -6   3  16        1.60        2.27      1.30 o
  -5   3  16       49.30       52.27      2.44 o
  -4   3  16        1.17        0.66      0.99 o
  -3   3  16        3.38        3.10      1.03 o
  -2   3  16        1.50        1.40      0.90 o
  -1   3  16       16.75       13.28      1.91 o
   0   3  16      100.61      103.30      2.75 o
   1   3  16       49.53       52.65      2.19 o
   2   3  16       33.82       44.37      5.29 o
  -7   4  16       78.93       81.95      3.80 o
  -6   4  16       11.90       11.25      2.08 o
  -5   4  16        0.96        2.46      2.32 o
  -4   4  16       29.12       30.83      2.08 o
  -3   4  16       25.37       25.96      1.92 o
  -2   4  16        8.58       11.86      1.75 o
  -1   4  16       37.30       36.73      2.34 o
   0   4  16        0.01       -1.28      1.17 o
  -9   1  17        2.31        2.12      1.60 o
  -8   1  17        3.66        3.46      1.43 o
  -7   1  17        5.00        3.25      1.33 o
  -6   1  17        0.10       -1.45      1.02 o
  -5   1  17       46.47       47.35      2.10 o
  -4   1  17       68.11       62.06      2.22 o
  -3   1  17       71.50       70.43      3.27 o
  -2   1  17       39.01       38.26      2.52 o
  -1   1  17       31.24       34.89      2.44 o
   0   1  17       15.83       18.61      1.58 o
   1   1  17       24.25       23.75      1.71 o
   2   1  17        1.34        2.00      1.18 o
  -9   2  17        0.21        1.48      2.50 o
  -8   2  17        5.85        6.33      1.66 o
  -7   2  17        6.91        9.21      1.66 o
  -6   2  17       73.40       72.47      3.59 o
  -5   2  17        0.65        0.70      0.93 o
  -4   2  17      150.97      153.87      6.35 o
  -3   2  17       86.12       79.72      3.76 o
  -2   2  17      105.96      115.38      4.46 o
  -1   2  17       61.97       70.96      4.03 o
   0   2  17       44.39       46.29      3.39 o
   1   2  17       24.67       27.51      2.48 o
  -8   3  17        0.87        2.63      2.22 o
  -7   3  17       36.87       39.07      2.61 o
  -6   3  17        1.49        0.66      1.16 o
  -5   3  17       67.03       62.84      2.69 o
  -4   3  17       28.28       25.10      1.75 o
  -3   3  17       80.44       91.04      4.14 o
  -2   3  17       27.29       31.13      3.06 o
  -1   3  17       57.86       64.59      2.81 o
   0   3  17      136.16      146.93      4.24 o
  -5   4  17        4.61        3.23      1.41 o
  -4   4  17       19.81       23.52      1.94 o
  -3   4  17        9.72        9.28      1.74 o
  -8   0  18       43.13       42.26      5.10 o
  -7   0  18       31.13       28.04      2.85 o
  -6   0  18        1.92        2.88      1.55 o
  -5   0  18      190.93      188.79      6.30 o
  -4   0  18       87.81       79.64      3.70 o
  -3   0  18      159.95      172.27      5.58 o
  -2   0  18      202.53      214.84      6.46 o
  -1   0  18       41.22       49.86      2.82 o
   0   0  18       32.28       30.21      2.48 o
   1   0  18        0.26        2.55      1.50 o
  -8   1  18      179.15      186.12      8.29 o
  -7   1  18       41.95       45.24      2.43 o
  -6   1  18      200.28      199.10      4.85 o
  -5   1  18        6.42        6.19      1.45 o
  -4   1  18      229.10      233.10      5.02 o
  -3   1  18      184.24      182.45      6.68 o
  -2   1  18       46.14       48.96      2.92 o
  -1   1  18      112.47      118.92      5.13 o
   0   1  18        1.53        2.74      2.42 o
  -7   2  18       73.75       68.67      3.65 o
  -6   2  18        6.02        6.87      1.89 o
  -5   2  18       14.99       18.65      1.66 o
  -4   2  18        0.75        0.99      1.04 o
  -3   2  18       47.84       46.46      3.08 o
  -2   2  18       44.66       42.86      3.03 o
  -1   2  18        8.83       14.96      2.62 o
  -5   3  18        0.00        0.29      1.08 o
  -4   3  18       24.62       26.17      1.77 o
  -3   3  18        3.05        3.21      1.08 o
  -6   1  19       14.55       12.66      1.49 o
  -5   1  19       17.36       18.59      1.52 o
  -4   1  19       98.88      103.23      3.03 o
  -3   1  19        0.25        1.17      2.63 o
  -2   1  19       83.21       85.31      5.02 o
 
